# Supplementary material for: Identification of Germline Mutations in Melanoma Patients with Early Onset, Double Primary Tumors, or Family Cancer History by NGS Analysis of 217 Genes
Source: Biomedicines. 2020 Oct 9;8(10):404. doi: 10.3390/biomedicines8100404 (PMC7601281; doi:10.3390/biomedicines8100404)
Supplement: Supplementary file 1 [file biomedicines-08-00404-s001.zip › Supplementary Tables.xlsx]

## Sheet: TabS1
Supplementary Table S1. Clinicopathological characteristics of Czech melanoma patients
Clinicopathological characteristics	N (% of known)
Gender
- Female	193 (73.1%)
- Male	71 (26.9%)
Average age at first melanoma diagnosis (known in all)	37.7 years
Melanoma localization (known in 221/264; 83.7% of all)
- Trunk	96 (43.4%)
- Head	20 (9.1%)
- Upper extremities	35 (15.8%)
- Lower extremities	61 (27.6%)
- Eye	9 (4.1%)
Primary tumor (known in 157/264; 59.5% of all)
- Tis	6 (3.8%)
- TX	7 (4.5%)
- T1(a+b)	68 (43.3%)
- T2(a+b)	50 (31.8%)
- T3(a+b)	17 (10.8%)
- T4(a+b)	9 (5.7%)
Regional nodes (known in 136/264; 51.5% of all)
- NX	4 (2.9%)		.
- N0	114 (83.8%)
- N1(a-c)	13 (9.6%)
- N2(a-c)	3 (2.2%)
- N3(a-c)	2 (1.5%)
Distant metastasis (known in 124/264; 47% of all)
- MX	6 (4.8%)
- M0	113 (91.1%)
- T1(a-d)	5 (4.0%)
Clinical staging (known in 165/264; 62.5% of all)
- 0	6 (3.6%)
- IA/IB	108 (65.5%)
- IIA/IIB/IIC	26 (17.6%)
- III	17 (10.3%)
- IV	5 (3.0%)
Histology (known in 23/264; 8.7% of all)
- SSM	15 (65%)
- SNSSM	5 (22%)
- NM	3 (13%)
TNM and staging was classified according to the National Comprehensive Cancer Network. NCCN Clinical Practice Guidelines in Oncology: Melanoma. Version 3.2020 — May 18, 2020; Accessed: May 27, 2020 at https://www.nccn.org/professionals/physician_gls/pdf/cutaneous_melanoma.pdf.

## Sheet: TabS2
Supplementary Table S2. List of 217 targeted genes in CZMELAC panel												Indicative
Gene	Melanoma risk category	Uncovered region (repeats and homologous regions)	Full name of the gene	Dominant function of the gene product		Protein description (Uniprot)	Hill Ann Rev Gen Hum Gen 2013	Soura J Am Acad Dermatol 2016 (2x)	Read J Med Genet 2016	Hawkes Semin Oncol 2016	Leachman Cancer Meta Prev 2017	Goldstein Hum Mol Genet 2017	Abdo Surg Clin N Am 2020	Hill Ann Rev Gen Hum Gen 2013	Soura J Am Acad Dermatol 2016 (2x)	Read J Med Genet 2016	Hawkes Semin Oncol 2016	Leachman Cancer Meta Prev 2017	Goldstein Hum Mol Genet 2017	Potjer Int J Cancer 2019	Sum	Evaluated in N studies
ABLIM1	unknown risk		Actin-binding LIM protein 1	Other	Cytoskeleton	May act as scaffold protein (By similarity). May play a role in the development of the retina.	.	.	.	.	.	.	.								0	0
ACD	high-mid risk		Adrenocortical dysplasia protein homolog	Telomere	Telomere	Component of the shelterin complex (telosome) that is involved in the regulation of telomere length and protection. Shelterin	.	1-high risk	1-high risk	1-high	1	1-high risk	.		1	1	1	1	1	1.5	6.5	6	1.08333
AGR3	low-risk		Anterior gradient protein 3	Other	?	Required for calcium-mediated regulation of ciliary beat frequency and mucociliary clearance in the airway.	.	.	3-low risk	.	.	3-low risk	.			3			3		6	2	3
APC	ca syndrome gene		Adenomatous polyposis coli protein	Signaling	other signaling pathways	Promotes rapid degradation of CTNNB1 and participates in Wnt signaling as a negative regulator.	.	.	.	.	PaC/M	.	.					4			4	1	4
APEX1	unknown risk		DNA-(apurinic or apyrimidinic site) lyase	DNA repair	BER	Multifunctional protein that plays a central role in the cellular response to oxidative stress. The two major activities of APEX1 are DNA repair and redox regulation of transcriptional factors. Functions as a apurinic/apyrimidinic (AP) endodeoxyribonuclease in the DNA base excision repair (BER) pathway of DNA lesions induced by oxidative and alkylating agents. Initiates repair of AP sites in DNA …	.	.	.	.	.	.	.								0	0
ARNT	low-risk		Aryl hydrocarbon receptor nuclear translocator	Metabolism	Xenobiotics	Required for activity of the Ah (dioxin) receptor.	.	.	3-low risk	.	.	3-low risk	.			3			3		6	2	3
ASIP	low-risk		Agouti-signaling protein	Metabolism	melanocytes	Involved in the regulation of melanogenesis.	3-low risk	.	3-low risk	3-low	.	3-low risk	.	3		3	3		3		12	4	3
ATM	ca syndrome gene		Serine-protein kinase ATM	DNA repair	DSBR	Serine/threonine protein kinase which activates checkpoint signaling upon double strand breaks (DSBs), apoptosis and genotoxic stresses such as ionizing ultraviolet A light (UVA), thereby acting as a DNA damage sensor.	.	.	3-low risk	.	PaC/M, BC/M	3-low risk	.			3		4	3		10	3	3.33333
ATRN	unknown risk		Attractin	Immunity	Innate	Involved in the initial immune cell clustering during inflammatory response and may regulate chemotactic activity of chemokines.	.	.	.	.	.	.	.								0	0
AURKA	unknown risk		Aurora kinase A	Cell cycle	Promotion	Mitotic serine/threonine kinase that contributes to the regulation of cell cycle progression.	.	.	.	.	.	.	.								0	0
BAP1	high-mid risk		Ubiquitin carboxyl-terminal hydrolase BAP1	Histone modification		Deubiquitinating enzyme that plays a key role in chromatin by mediating deubiquitination of histone H2A and HCFC1.	1-high risk	1-high risk	1-high risk	1-high	1	1-high risk	increased risk	1	1	1	1	1	1	1.5	7.5	7	1.07143
BARD1	ca syndrome gene		BRCA1-associated RING domain protein 1	DNA repair	DSBR	E3 ubiquitin-protein ligase.	.	.	.	.	BC/M	.	.					4			4	1	4
BBC3	unknown risk		Bcl-2-binding component 3 (PUMA)	Apoptosis	Promotion	Essential mediator of p53/TP53-dependent and p53/TP53- independent apoptosis.	.	.	.	.	.	.	.								0	0
BLM	unknown risk		Bloom syndrome protein	DNA repair	DSBR	ATP-dependent DNA helicase that unwinds single- and double-stranded DNA in a 3'-5' direction (PubMed:9388193, PubMed:24816114, PubMed:25901030). Participates in DNA replication and repair (PubMed:12019152, PubMed:21325134, PubMed:23509288). Involved in 5'-end resection of DNA during double-strand break (DSB) repair: unwinds DNA and recruits DNA2 which mediates the cleavage of 5'-ssDNA (PubMed:213…	.	.	.	.	CRC/M	.	.					4			4	1	4
BMPR1A	ca syndrome gene		Bone morphogenetic protein receptor type-1A	Signaling	other signaling pathways	On ligand binding, forms a receptor complex consisting of two type II and two type I transmembrane serine/threonine kinases. Type II receptors phosphorylate and activate type I receptors which autophosphorylate, then bind and activate SMAD transcriptional regulators.	.	.	.	.	CRC/M	.	.					4			4	1	4
BRAF	unknown risk		Serine/threonine-protein kinase B-raf	Signaling	RAS/MAPK	Protein kinase involved in the transduction of mitogenic signals from the cell membrane to the nucleus.	.	.	.	.	.	.	.								0	0
BRCA1	ca syndrome gene		Breast cancer type 1 susceptibility protein	DNA repair	DSBR	E3 ubiquitin-protein ligase that specifically mediates the formation of 'Lys-6'-linked polyubiquitin chains and plays a central role in DNA repair by facilitating cellular responses to DNA damage.	.	.	.	.	A	4-unknown risk	increased risk					4	4		8	2	4
BRCA2	ca syndrome gene		Breast cancer type 2 susceptibility protein	DNA repair	DSBR	Involved in double-strand break repair and/or homologous recombination.	.	.	.	2-medium	A	3-low risk	increased risk				2	4	4		10	3	3.33333
BRIP1	ca syndrome gene		Fanconi anemia group J protein	DNA repair	DSBR	DNA-dependent ATPase and 5' to 3' DNA helicase	.	.	.	.	PaC/M; BC/M	.	.					4		4	8	2	4
BRMS1	unknown risk		Breast cancer metastasis-suppressor 1	Transcription	Repressor	Transcriptional repressor.	.	.	.	.	.	.	.								0	0
CASP10	unknown risk		Caspase-10	Apoptosis	Promotion	Involved in the activation cascade of caspases responsible for apoptosis execution.	.	.	.	.	.	.	.								0	0
CASP8	low-risk		Caspase-8	Apoptosis	Promotion	Most upstream protease of the activation cascade of caspases responsible for the TNFRSF6/FAS mediated and TNFRSF1A induced cell death.	3-low risk	.	3-low risk	.	.	3-low risk	.	3		3			3		9	3	3
CBL	unknown risk		E3 ubiquitin-protein ligase CBL	Signaling	E3	Adapter protein that functions as a negative regulator of many signaling pathways that are triggered by activation of cell surface receptors.	.	.	.	.	.	.	.							4	4	1
CCAR2	unknown risk		Cell cycle and apoptosis regulator protein 2	Transcription	Splicing	Core component of the DBIRD complex, a multiprotein complex that acts at the interface between core mRNP particles and RNA polymerase II (RNAPII) and integrates transcript elongation with the regulation of alternative splicing: the DBIRD complex affects local transcript elongation rates and alternative splicing of a large set of exons embedded in (A + T)-rich DNA regions.	.	.	.	.	.	.	.								0	0
CCND1	low-risk		G1/S-specific cyclin-D1	Cell cycle	Promotion	Regulatory component of the cyclin D1-CDK4 (DC) complex that phosphorylates and inhibits members of the retinoblastoma (RB) protein family including RB1 and regulates the cell-cycle during G(1)/S transition.	.	.	3-low risk	.	.	3-low risk	.			3			3		6	2	3
CCNH	unknown risk		Cyclin-H	Cell cycle	Promotion	Regulates CDK7, the catalytic subunit of the CDK- activating kinase (CAK) enzymatic complex.	.	.	.	.	.	.	.								0	0
CDH1	ca syndrome gene		Cadherin-1	Cell cycle	Promotion	Cadherins are calcium-dependent cell adhesion proteins.	.	.	.	.	BC/M	.	.					4			4	1	4
CDK10	unknown risk		Cyclin-dependent kinase 10	Cell cycle	Promotion	Cyclin-dependent kinase that phosphorylates the transcription factor ETS2 (in vitro) and positively controls its proteasomal degradation (in cells)	.	.	.	.	.	.	.								0	0
CDK4	high-mid risk		Cyclin-dependent kinase 4	Cell cycle	Promotion	Ser/Thr-kinase component of cyclin D-CDK4 (DC) complexes that phosphorylate and inhibit members of the retinoblastoma (RB) protein family including RB1 and regulate the cell-cycle during G(1)/S transition.	1-high risk	.	1-high risk	1-high	1	1-high risk	increased risk	1		1	1	1	1	1.5	6.5	6	1.08333
CDK7	unknown risk		Cyclin-dependent kinase 7	Cell cycle	Promotion	Serine/threonine kinase involved in cell cycle control and in RNA polymerase II-mediated RNA transcription.	.	.	.	.	.	.	.								0	0
CDKN1A	unknown risk		Cyclin-dependent kinase inhibitor 1	Cell cycle	Inhibition	May be involved in p53/TP53 mediated inhibition of cellular proliferation in response to DNA damage.	.	.	.	.	.	.	.								0	0
CDKN1B	unknown risk		Cyclin-dependent kinase inhibitor 1B	Cell cycle	Inhibition	Important regulator of cell cycle progression. Inhibits the kinase activity of CDK2 bound to cyclin A, but has little inhibitory activity on CDK2 bound to SPDYA. Involved in G1 arrest. Potent inhibitor of cyclin E- and cyclin A- CDK2 complexes.	.	.	.	.	.	.	.								0	0
CDKN1C	unknown risk		Cyclin-dependent kinase inhibitor 1C	Cell cycle	Inhibition	Potent tight-binding inhibitor of several G1 cyclin/CDK complexes (cyclin E-CDK2, cyclin D2-CDK4, and cyclin A-CDK2) and, to lesser extent, of the mitotic cyclin B-CDC2.	.	.	.	.	.	.	.								0	0
CDKN2A	high-mid risk		Cyclin-dependent kinase inhibitor 2A	Cell cycle	Inhibition	Acts as a negative regulator of the proliferation of normal cells by interacting strongly with CDK4 and CDK6.	1-high risk	1-high risk	1-high risk	1-high	1	1-high risk	increased risk	1	1	1	1	1	1	1.5	7.5	7	1.07143
CDKN2B	low-risk		Cyclin-dependent kinase 4 inhibitor B	Cell cycle	Inhibition	Interacts strongly with CDK4 and CDK6. Potent inhibitor. Potential effector of TGF-beta induced cell cycle arrest	.	.	.	.	.	3-low risk	.						3		3	1	3
CEBPA	unknown risk		CCAAT/enhancer-binding protein alpha	Transcription	TF	Transcription factor that coordinates proliferation arrest and the differentiation of myeloid progenitors, adipocytes, hepatocytes, and cells of the lung and the placenta.	.	.	.	.	.	.	.								0	0
CLPTM1L	low-risk		Cleft lip and palate transmembrane protein 1-like protein	Apoptosis	Promotion	Enhances cisplatin-mediated apoptosis, when overexpressed	3-low risk	.	.	.	.	3-low risk	.	3					3		6	2	3
COX8A	unknown risk		Cytochrome c oxidase subunit 8A, mitochondrial	Metabolism	ox-phos	This protein is one of the nuclear-coded polypeptide chains of cytochrome c oxidase, the terminal oxidase in mitochondrial electron transport	.	.	.	.	.	.	.								0	0
CTLA4	unknown risk		Cytotoxic T-lymphocyte protein 4	Immunity	T-cell	Inhibitory receptor acting as a major negative regulator of T-cell responses.	.	.	.	.	.	.	.								0	0
CTNNB1	unknown risk		Catenin beta-1	Signaling	other signaling pathways	Key downstream component of the canonical Wnt signaling pathway.	.	.	.	.	.	.	.								0	0
CYP11A1	unknown risk		Cytochrome P450 family 11	Metabolism	Xenobiotics	Cholesterol side-chain cleavage enzyme, mitochondrial (cholesterol to pregnenolone)	.	.	.	.	.	.	.								0	0
CYP17A1	unknown risk		Steroid 17-alpha-hydroxylase/17,20 lyase	Metabolism	Xenobiotics	Conversion of pregnenolone and progesterone to their 17- alpha-hydroxylated products and subsequently to dehydroepiandrosterone (DHEA) and androstenedione. Catalyzes both the 17-alpha-hydroxylation and the 17,20-lyase reaction. Involved in sexual development during fetal life and at puberty	.	.	.	.	.	.	.								0	0
CYP19A1	unknown risk		Cytochrome P450 family 19	Metabolism	Xenobiotics	Aromatase catalyzes the formation of aromatic C18 estrogens from C19 androgens	.	.	.	.	.	.	.								0	0
CYP1A1	unknown risk		Cytochrome P450 1A1	Metabolism	Xenobiotics	This enzyme is involved in an NADPH-dependent electron transport pathway in liver microsomes oxidizing a variety of structurally unrelated compounds, including steroids, fatty acids, and xenobiotic	.	.	.	.	.	.	.								0	0
CYP1A2	unknown risk		Cytochrome P450 1A2	Metabolism	Xenobiotics	Cytochromes P450 are a group of heme-thiolate monooxygenases. In liver microsomes, this enzyme is involved in an NADPH-dependent electron transport pathway. It oxidizes a variety of structurally unrelated compounds, including steroids, fatty acids, and xenobiotics. Most active in catalyzing 2-hydroxylation. Caffeine is metabolized primarily by cytochrome CYP1A2 in the liver through an initial N3-…	.	.	.	.	.	.	.								0	0
CYP3A5	unknown risk		Cytochrome P450 3A5	Metabolism	Xenobiotics		.	.	.	.	.	.	.								0	0
DAB2IP	unknown risk		Disabled homolog 2-interacting protein	Cell cycle	Inhibition	Functions as a scaffold protein implicated in the regulation of a large spectrum of both general and specialized signaling pathways. Involved in several processes such as innate immune response, inflammation and cell growth inhibition, apoptosis, cell survival, angiogenesis, cell migration and maturation. Plays also a role in cell cycle checkpoint control; reduces G1 phase cyclin levels resulting…	.	.	.	.	.	.	.								0	0
DCAF4	unknown risk		DDB1- and CUL4-associated factor 4	Signaling	E3	May function as a substrate receptor for CUL4-DDB1 E3 ubiquitin-protein ligase comple	.	.	.	.	.	.	.								0	0
DDB1	unknown risk		DNA damage-binding protein 1	DNA repair	NER	Required for DNA NER repair.	.	.	.	.	.	.	.								0	0
DDB2	unknown risk		DNA damage-binding protein 2	DNA repair	NER	Required for DNA NER repair.	.	.	.	.	.	.	.								0	0
EDNRB	unknown risk		Endothelin receptor type B	Signaling	GPCR	Non-specific receptor for endothelin 1, 2, and 3. Mediates its action by association with G proteins that activate a phosphatidylinositol-calcium second messenger system.	.	.	.	.	.	.	.								0	0
EGF	unknown risk		Pro-epidermal growth factor	Signaling	RTK	EGF stimulates the growth of various epidermal and epithelial tissues in vivo and in vitro and of some fibroblasts in cell culture.	.	.	.	.	.	.	.								0	0
EGFR	unknown risk		Epidermal growth factor receptor	Signaling	RTK	Receptor tyrosine kinase binding ligands of the EGF family and activating several signaling cascades to convert extracellular cues into appropriate cellular responses.	.	.	.	.	.	.	.								0	0
EIF1AX	unknown risk		Eukaryotic translation initiation factor 1A, X-chromosomal	Other	Translation	Seems to be required for maximal rate of protein biosynthesis. Enhances ribosome dissociation into subunits and stabilizes the binding of the initiator Met-tRNA(I) to 40 S ribosomal subunits	.	.	.	.	.	.	.								0	0
EPCAM	unknown risk		Epithelial cell adhesion molecule	Signaling	ECM	May act as a physical homophilic interaction molecule between intestinal epithelial cells (IECs) and intraepithelial lymphocytes (IELs) at the mucosal epithelium for providing immunological barrier as a first line of defense against mucosal infection.	.	.	.	.	PaC/M	.	.					4			4	1	4
ERBB2	unknown risk		Receptor tyrosine-protein kinase erbB-2	Signaling	RTK	Protein tyrosine kinase that is part of several cell surface receptor complexes, but that apparently needs a coreceptor for ligand binding. Essential component of a neuregulin-receptor complex, although neuregulins do not interact with it alone. GP30 is a potential ligand for this receptor.	.	.	.	.	.	.	.								0	0
ERBB4	unknown risk		Receptor tyrosine-protein kinase erbB-4	Signaling	RTK	Tyrosine-protein kinase that plays an essential role as cell surface receptor for neuregulins and EGF family members and regulates development of the heart, the central nervous system and the mammary gland, gene transcription, cell proliferation, differentiation, migration and apoptosis.	.	.	.	.	.	.	.								0	0
ERCC1	unknown risk		DNA excision repair protein ERCC-1	DNA repair	NER	Isoform 1: Non-catalytic component of a structure- specific DNA repair endonuclease responsible for the 5'-incision during DNA repair.	.	.	.	.	.	.	.								0	0
ERCC2	unknown risk		TFIIH basal transcription factor complex helicase XPD subunit	DNA repair	NER	ATP-dependent 5'-3' DNA helicase, component of the core- TFIIH basal transcription factor. Involved in nucleotide excision repair (NER) of DNA by opening DNA around the damage, and in RNA transcription by RNA polymerase II by anchoring the CDK-activating kinase (CAK) complex, composed of CDK7, cyclin H and MAT1, to the core-TFIIH complex.	.	.	.	.	A	.	increased risk					4			4	1	4
ERCC3	unknown risk		TFIIH basal transcription factor complex helicase XPB subunit	DNA repair	NER	ATP-dependent 3'-5' DNA helicase, component of the core- TFIIH basal transcription factor, involved in nucleotide excision repair (NER) of DNA and, when complexed to CAK, in RNA transcription by RNA polymerase II. Acts by opening DNA either around the RNA transcription start site or the DNA damage	.	.	.	.	A	.	.					4		4	8	2	4
ERCC4	unknown risk		DNA repair endonuclease XPF	DNA repair	NER	Catalytic component of a structure-specific DNA repair endonuclease responsible for the 5-prime incision during DNA repair. Involved in homologous recombination that assists in removing interstrand cross-link	.	.	.	.	A	.	.					4			4	1	4
ERCC5	unknown risk		DNA repair protein complementing XP-G cells	DNA repair	NER	Single-stranded structure-specific DNA endonuclease involved in DNA excision repair. Makes the 3'incision in DNA nucleotide excision repair (NER). Acts as a cofactor for a DNA glycosylase that removes oxidized pyrimidines from DNA. May also be involved in transcription-coupled repair of this kind of damage, in transcription by RNA polymerase II, and perhaps in other processes too	.	.	.	.	A	.	.					4			4	1	4
ERCC6	unknown risk		DNA excision repair protein ERCC-6	DNA repair	NER	Essential factor involved in transcription-coupled nucleotide excision repair which allows RNA polymerase II-blocking lesions to be rapidly removed from the transcribed strand of active genes. Upon DNA-binding, it locally modifies DNA conformation by wrapping the DNA around itself, thereby modifying the interface between stalled RNA polymerase II and DNA. It is required for transcription-coupled …	.	.	.	.	.	.	.								0	0
ERCC8	unknown risk		DNA excision repair protein ERCC-8	DNA repair	NER	Substrate-recognition component of the CSA complex, a DCX (DDB1-CUL4-X-box) E3 ubiquitin-protein ligase complex, involved in transcription-coupled nucleotide excision repair.	.	.	.	.	.	.	.								0	0
EXOC2	unknown risk		Exocyst complex component 2	Other	exocytosis	Component of the exocyst complex involved in the docking of exocytic vesicles with fusion sites on the plasma membrane	.	.	.	.	.	.	.								0	0
EZH2	unknown risk		Histone-lysine N-methyltransferase EZH2	Histone modification		Polycomb group (PcG) protein. Catalytic subunit of the PRC2/EED-EZH2 complex, which methylates 'Lys-9' (H3K9me) and 'Lys- 27' (H3K27me) of histone H3, leading to transcriptional repression of the affected target gene.	.	.	.	.	.	.	.								0	0
FANCC	unknown risk		Fanconi anemia group C protein	DNA repair	DSBR	DNA repair protein that may operate in a postreplication repair or a cell cycle checkpoint function. May be implicated in interstrand DNA cross-link repair and in the maintenance of normal chromosome stability. Upon IFNG induction, may facilitate STAT1 activation by recruiting STAT1 to IFNGR1	.	.	.	.	BC/M	.	.					4			4	1	4
FANCL	unknown risk		E3 ubiquitin-protein ligase FANCL	DNA repair	DSBR	Ubiquitin ligase protein that mediates monoubiquitination of FANCD2 in the presence of UBE2T, a key step in the DNA damage pathway. Also mediates monoubiquitination of FANCI.	.	.	.	.	.	.	.								0	0
FANCM	unknown risk		Fanconi anemia group M protein	DNA repair	DSBR	DNA-dependent ATPase component of the Fanconi anemia (FA) core complex. Required for the normal activation of the FA pathway, leading to monoubiquitination of the FANCI-FANCD2 complex in response to DNA damage, cellular resistance to DNA cross-linking drugs, and prevention of chromosomal breakage. In complex with CENPS and CENPX, binds double-stranded DNA (dsDNA), fork-structured DNA (fsDNA) and …	.	.	.	.	.	.	.								0	0
FAS	unknown risk		Tumor necrosis factor receptor superfamily member 6	Apoptosis	Promotion	Receptor for TNFSF6/FASLG. The adapter molecule FADD recruits caspase-8 to the activated receptor.	.	.	.	.	.	.	.								0	0
FASLG	unknown risk		Tumor necrosis factor ligand superfamily member 6	Apoptosis	Promotion	Cytokine that binds to TNFRSF6/FAS, a receptor that transduces the apoptotic signal into cells. Involved in cytotoxic T-cell-mediated apoptosis, natural killer cell-mediated apoptosis and in T-cell development. Initiates fratricidal/suicidal activation-induced cell death (AICD) in antigen-activated T-cells contributing to the termination of immune responses (By similarity).	.	.	.	.	.	.	.								0	0
FGFR2	unknown risk		Fibroblast growth factor receptor 2	Signaling	RTK	Tyrosine-protein kinase that acts as cell-surface receptor for fibroblast growth factors and plays an essential role in the regulation of cell proliferation, differentiation, migration and apoptosis, and in the regulation of embryonic development.	.	.	.	.	.	.	.								0	0
FGFR4	unknown risk		Fibroblast growth factor receptor 4	Signaling	RTK	Tyrosine-protein kinase that acts as cell-surface receptor for fibroblast growth factors and plays a role in the regulation of cell proliferation, differentiation and migration, and in regulation of lipid metabolism, bile acid biosynthesis, glucose uptake, vitamin D metabolism and phosphate homeostasis.	.	.	.	.	.	.	.								0	0
FH	ca syndrome gene		Fumarate hydratase, mitochondrial	Metabolism	intermediate	Also acts as a tumor suppressor	.	.	.	.	.	.	.								0	0
FLCN	unknown risk		Folliculin	Signaling	other signaling pathways	May be a tumor suppressor. May be involved in energy and/or nutrient sensing through the AMPK and mTOR signaling pathways. May regulate phosphorylation of RPS6KB1	.	.	.	.	CRC/M	.	.					4			4	1	4
FLT1	unknown risk		Vascular endothelial growth factor receptor 1	Signaling	RTK	Tyrosine-protein kinase that acts as a cell-surface receptor for VEGFA, VEGFB and PGF, and plays an essential role in the development of embryonic vasculature, the regulation of angiogenesis, cell survival, cell migration, macrophage function, chemotaxis, and cancer cell invasion. May play an essential role as a negative regulator of embryonic angiogenesis by inhibiting excessive proliferation of…	.	.	.	.	.	.	.								0	0
FOXP3	unknown risk		Forkhead box protein P3	Transcription	TF	Transcriptional regulator which is crucial for the development and inhibitory function of regulatory T-cells (Treg).	.	.	.	.	.	.	.								0	0
FTO	low-risk		Alpha-ketoglutarate-dependent dioxygenase FTO	DNA repair	direct repair	Dioxygenase that repairs alkylated DNA and RNA by oxidative demethylation.	.	.	3-low risk	.	.	.	.			3					3	1	3
GATA2	unknown risk		Endothelial transcription factor GATA-2	Transcription	TF	Transcriptional activator which regulates endothelin-1 gene expression in endothelial cells.	.	.	.	.	.	.	.								0	0
GATA4	unknown risk		Transcription factor GATA-4	Transcription	TF	Transcriptional activator that binds to the consensus sequence 5'-AGATAG-3' and plays a key role in cardiac development and function. In cooperation with TBX5, it binds to cardiac super-enhancers and promotes cardiomyocyte gene expression, while it downregulates endocardial and endothelial gene expression.	.	.	.	.	.	.	.								0	0
GC	unknown risk		Vitamin D-binding protein	Signaling	other signaling pathways	Involved in vitamin D transport and storage, scavenging of extracellular G-actin, enhancement of the chemotactic activity of C5 alpha for neutrophils in inflammation and macrophage activation	.	.	.	.	.	.	.								0	0
GNA11	unknown risk		Guanine nucleotide-binding protein subunit alpha-11	Signaling	GPCR	Guanine nucleotide-binding proteins (G proteins) are involved as modulators or transducers in various transmembrane signaling systems. Acts as an activator of phospholipase C. G protein subunits alpha, group q	.	.	.	4-unknown	.	.	.				4				4	1	4
GNAQ	unknown risk		Guanine nucleotide-binding protein G(q) subunit alpha	Signaling	GPCR	Guanine nucleotide-binding proteins (G proteins) are involved as modulators or transducers in various transmembrane signaling systems. Regulates B-cell selection and survival and is required to prevent B-cell-dependent autoimmunity. Regulates chemotaxis of BM-derived neutrophils and dendritic cells (in vitro). Belongs to the G-alpha family.	.	.	.	4-unknown	.	.	.				4				4	1	4
GPC3	unknown risk		Glypican-3	Other	ECM	Cell surface proteoglycan that bears heparan sulfate. Inhibits the dipeptidyl peptidase activity of DPP4. May be involved in the suppression/modulation of growth in the predominantly mesodermal tissues and organs.	.	.	.	.	.	.	.								0	0
GSTM1	unknown risk	E2-4	Glutathione S-transferase Mu 1	Metabolism	Xenobiotics	Conjugation of reduced glutathione to a wide number of exogenous and endogenous hydrophobic electrophiles	.	.	.	.	.	.	.								0	0
GSTM3	unknown risk		Glutathione S-transferase Mu 3	Metabolism	Xenobiotics	Conjugation of reduced glutathione to a wide number of exogenous and endogenous hydrophobic electrophiles. May govern uptake and detoxification of both endogenous compounds and xenobiotics at the testis and brain blood barriers	.	.	.	.	.	.	.								0	0
GSTP1	unknown risk		Glutathione S-transferase P	Metabolism	Xenobiotics	Conjugation of reduced glutathione to a wide number of exogenous and endogenous hydrophobic electrophiles. Regulates negatively CDK5 activity via p25/p35 translocation to prevent neurodegeneration	.	.	.	.	.	.	.								0	0
GSTT1	unknown risk		Glutathione S-transferase theta-1 is an enzyme that in humans is encoded by the GSTT1 gene.	Metabolism	Xenobiotics		.	.	.	.	.	.	.								0	0
H2AFY	unknown risk		Core histone macro-H2A.1	Histone modification		Variant histone H2A which replaces conventional H2A in a subset of nucleosomes where it represses transcription.	.	.	.	.	.	.	.								0	0
HERC2	low-risk	30/96 exons	E3 ubiquitin-protein ligase HERC2	DNA repair		E3 ubiquitin-protein ligase that regulates ubiquitin- dependent retention of repair proteins on damaged chromosomes. Recruited to sites of DNA damage in response to ionizing radiation (IR) and facilitates the assembly of UBE2N and RNF8 promoting DNA damage-induced formation of 'Lys-63'-linked ubiquitin chains. Acts as a mediator of binding specificity between UBE2N and RNF8. Involved in the maint…	.	.	3-low risk	.	.	3-low risk	.			3			3		6	2	3
HRAS	unknown risk		GTPase HRas	Signaling	RAS/MAPK	Involved in the activation of Ras protein signal transduction. Ras proteins bind GDP/GTP and possess intrinsic GTPase activity. Belongs to the small GTPase superfamily.	.	.	.	.	.	.	.								0	0
CHEK2	ca syndrome gene	E12-14	Serine/threonine-protein kinase Chk2	DNA repair	DSBR	Serine/threonine-protein kinase which is required for checkpoint-mediated cell cycle arrest, activation of DNA repair and apoptosis in response to the presence of DNA double-strand breaks.	.	.	.	.	BC/M	.	.					4			4	1	4
IDH1	unknown risk		Isocitrate dehydrogenase 1, cytosolic	Metabolism	intermediate		.	.	.	.	.	.	.								0	0
IDH2	unknown risk		Isocitrate dehydrogenase [NADP], mitochondrial	Metabolism	intermediate	Plays a role in intermediary metabolism and energy production. It may tightly associate or interact with the pyruvate dehydrogenase complex	.	.	.	.	.	.	.								0	0
IFIH1	unknown risk		Interferon-induced helicase C domain-containing protein 1	Immunity	Innate	Innate immune receptor which acts as a cytoplasmic sensor of viral nucleic acids and plays a major role in sensing viral infection and in the activation of a cascade of antiviral responses including the induction of type I interferons and proinflammatory cytokines. Its ligands include mRNA lacking 2'-O-methylation at their 5' cap and long-dsRNA (>1 kb in length). Upon ligand binding it associates…	.	.	.	.	.	.	.								0	0
IFNA1	unknown risk		Interferon alpha-1/13	Immunity		Produced by macrophages, IFN-alpha have antiviral activities. Interferon stimulates the production of two enzymes: a protein kinase and an oligoadenylate synthetase	.	.	.	.	.	.	.								0	0
IFNG	unknown risk		Interferon gamma	Immunity		Produced by lymphocytes activated by specific antigens or mitogens. IFN-gamma, in addition to having antiviral activity, has important immunoregulatory functions. It is a potent activator of macrophages, it has antiproliferative effects on transformed cells and it can potentiate the antiviral and antitumor effects of the type I interferons	.	.	.	.	.	.	.								0	0
IL10	unknown risk		Interleukin-10	Immunity		Inhibits the synthesis of a number of cytokines, including IFN-gamma, IL-2, IL-3, TNF and GM-CSF produced by activated macrophages and by helper T-cells	.	.	.	.	.	.	.								0	0
IL2RA	unknown risk		Interleukin-2 receptor subunit alpha	Immunity		Receptor for interleukin-2. The receptor is involved in the regulation of immune tolerance by controlling regulatory T cells (TREGs) activity. TREGs suppress the activation and expansion of autoreactive T-cells	.	.	.	.	.	.	.								0	0
IL4	unknown risk		Interleukin-4	Immunity		Participates in at least several B-cell activation processes as well as of other cell types. It is a costimulator of DNA-synthesis. It induces the expression of class II MHC molecules on resting B-cells. It enhances both secretion and cell surface expression of IgE and IgG1. It also regulates the expression of the low affinity Fc receptor for IgE (CD23) on both lymphocytes and monocytes. Positive…	.	.	.	.	.	.	.								0	0
IL6	unknown risk		Interleukin-6	Immunity	Signalling	Cytokine with a wide variety of biological functions. It is a potent inducer of the acute phase response. Plays an essential role in the final differentiation of B-cells into Ig-secreting cells Involved in lymphocyte and monocyte differentiation. Acts on B-cells, T-cells, hepatocytes, hematopoietic progenitor cells and cells of the CNS. Required for the generation of T(H)17 cells. Also acts as a …	.	.	.	.	.	.	.								0	0
IL8	unknown risk		Interleukin-8 (CXCL8)	Immunity		IL-8 is a chemotactic factor that attracts neutrophils, basophils, and T-cells, but not monocytes. It is also involved in neutrophil activation. It is released from several cell types in response to an inflammatory stimulus. IL-8(6-77) has a 5-10-fold higher activity on neutrophil activation, IL-8(5-77) has increased activity on neutrophil activation and IL-8(7-77) has a higher affinity to recept…	.	.	.	.	.	.	.								0	0
ING4	unknown risk		Inhibitor of growth protein 4	Histone modification	proliferation	Component of HBO1 complexes, which specifically mediate acetylation of histone H3 at 'Lys-14' (H3K14ac), and have reduced activity toward histone H4 (PubMed:16387653). Through chromatin acetylation it may function in DNA replication (PubMed:16387653). May inhibit tumor progression by modulating the transcriptional output of signaling pathways which regulate cell proliferation (PubMed:15251430, Pu…	.	.	.	.	.	.	.								0	0
IRF4	low-risk		Interferon regulatory factor 4	Transcription	Co-activator	Transcriptional activator. Binds to the interferon-stimulated response element (ISRE) of the MHC class I promoter. Binds the immunoglobulin lambda light chain enhancer, together with PU.1. Probably plays a role in ISRE-targeted signal transduction mechanisms specific to lymphoid cells. Involved in CD8+ dendritic cell differentiation by forming a complex with the BATF-JUNB heterodimer in immune ce…	3-low risk	.	.	.	.	.	.	3							3	1	3
KAT6A	unknown risk		Histone acetyltransferase KAT6A	Histone modification	Co-activator	Histone acetyltransferase that acetylates lysine residues in histone H3 and histone H4 (in vitro). Component of the MOZ/MORF complex which has a histone H3 acetyltransferase activity. May act as a transcriptional coactivator for RUNX1 and RUNX2. Acetylates p53/TP53 at 'Lys-120' and 'Lys-382' and controls its transcriptional activity via association with PML	.	.	.	.	.	.	.								0	0
KIAA1967	unknown risk		CCAR2 - Cell cycle and apoptosis regulator protein 2/DBC1 - deleated in breast cancer 1	Transcription	Splicing	Core component of the DBIRD complex, a multiprotein complex that acts at the interface between core mRNP particles and RNA polymerase II (RNAPII) and integrates transcript elongation with the regulation of alternative splicing: the DBIRD complex affects local transcript elongation rates and alternative splicing of a large set of exons embedded in (A + T)-rich DNA regions. Inhibits SIRT1 deacetyla…	.	.	.	.	.	.	.								0	0
KIT	ca syndrome gene		Mast/stem cell growth factor receptor Kit	Signaling	RTK	Tyrosine-protein kinase that acts as cell-surface receptor for the cytokine KITLG/SCF and plays an essential role in the regulation of cell survival and proliferation, hematopoiesis, stem cell maintenance, gametogenesis, mast cell development, migration and function, and in melanogenesis.	.	.	.	.	.	.	.								0	0
KMT2A	unknown risk		Histone-lysine N-methyltransferase 2A	Histone modification		Histone methyltransferase that plays an essential role in early development and hematopoiesis. Catalytic subunit of the MLL1/MLL complex, a multiprotein complex that mediates both methylation of 'Lys-4' of histone H3 (H3K4me) complex and acetylation of 'Lys-16' of histone H4 (H4K16ac). In the MLL1/MLL complex, it specifically mediates H3K4me, a specific tag for epigenetic transcriptional activati…	.	.	.	.	.	.	.								0	0
KRAS	unknown risk		GTPase KRas	Signaling	RAS/MAPK	Ras proteins bind GDP/GTP and possess intrinsic GTPase activity. Plays an important role in the regulation of cell proliferation.	.	.	.	.	.	.	.								0	0
LRIG1	unknown risk		Leucine-rich repeats and immunoglobulin-like domains protein 1	Signaling	RTK	Acts as a feedback negative regulator of signaling by receptor tyrosine kinases, through a mechanism that involves enhancement of receptor ubiquitination and accelerated intracellular degradation	.	.	.	.	.	.	.								0	0
MAP2K1	unknown risk		Dual specificity mitogen-activated protein kinase kinase 1	Signaling	RAS/MAPK	Dual specificity protein kinase which acts as an essential component of the MAP kinase signal transduction pathway.	.	.	.	.	.	.	.								0	0
MC1R	low-risk		Melanocyte-stimulating hormone receptor	Signaling	melanocytes	Receptor for MSH (alpha, beta and gamma) and ACTH. The activity of this receptor is mediated by G proteins which activate adenylate cyclase. Belongs to the G-protein coupled receptor 1 family	3-low risk	.	2-medium risk	2-medium	A	2-intermediate risk	.	3		2	2	4	2	2.5	15.5	6	2.58333
MDM2	unknown risk		E3 ubiquitin-protein ligase Mdm2	Cell cycle	Ubiquitin ligase	E3 ubiquitin-protein ligase that mediates ubiquitination of p53/TP53, leading to its degradation by the proteasome.	.	.	.	.	.	.	.								0	0
MET	ca syndrome gene		Hepatocyte growth factor receptor	Signaling	RTK	Receptor tyrosine kinase that transduces signals from the extracellular matrix into the cytoplasm by binding to hepatocyte growth factor/HGF ligand. Regulates many physiological processes including proliferation, scattering, morphogenesis and survival. Ligand binding at the cell surface induces autophosphorylation of MET on its intracellular domain that provides docking sites for downstream signa…	.	.	.	.	.	.	.								0	0
MGMT	low-risk		Methylated-DNA--protein-cysteine methyltransferase	DNA repair	direct repair	Involved in the cellular defense against the biological effects of O6-methylguanine (O6-MeG) and O4-methylthymine (O4-MeT) in DNA. Repairs the methylated nucleobase in DNA by stoichiometrically transferring the methyl group to a cysteine residue in the enzyme.	.	.	.	3-low	.	.	.				3				3	1	3
MITF	high-mid risk		Microphthalmia-associated transcription factor	Transcription	TF	Transcription factor that regulates the expression of genes with essential roles in cell differentiation, proliferation and survival. Binds to M-boxes (5'-TCATGTG-3') and symmetrical DNA sequences (E-boxes) (5'-CACGTG-3') found in the promoters of target genes, such as BCL2 and tyrosinase (TYR). Plays an important role in melanocyte development by regulating the expression of tyrosinase (TYR) and…	3-low risk	.	2-medium risk	2-medium	1	2-intermediate risk	increased risk	3		2	2	1	2	1.5	11.5	6	1.91667
MLH1	unknown risk		DNA mismatch repair protein Mlh1	DNA repair	MMR	Heterodimerizes with PMS2 to form MutL alpha, a component of the post-replicative DNA mismatch repair system (MMR). DNA repair is initiated by MutS alpha (MSH2-MSH6) or MutS beta (MSH2-MSH3) binding to a dsDNA mismatch, then MutL alpha is recruited to the heteroduplex. Assembly of the MutL-MutS-heteroduplex ternary complex in presence of RFC and PCNA is sufficient to activate endonuclease activit…	.	.	.	.	PaC/M	.	.					4			4	1	4
MLH3	unknown risk		MutL homologs	DNA repair	MMR	DNA mismatch repair protein Mlh3. Probably involved in the repair of mismatches in DNA	.	.	.	.	CRC/M	.	.					4			4	1	4
MMP1	unknown risk		Matrix metalloproteinase 1. Interstitial collagenase	Other	ECM	Cleaves collagens of types I, II, and III at one site in the helical domain. Also cleaves collagens of types VII and X. In case of HIV infection, interacts and cleaves the secreted viral Tat protein, leading to a decrease in neuronal Tat's mediated neurotoxicity	.	.	.	.	.	.	.								0	0
MMP3	unknown risk		Matrix metalloproteinase 3. Stromelysin-1	Other	ECM	Can degrade fibronectin, laminin, gelatins of type I, III, IV, and V; collagens III, IV, X, and IX, and cartilage proteoglycans. Activates procollagenase.	.	.	.	.	.	.	.								0	0
MSH2	ca syndrome gene		DNA mismatch repair protein Msh2	DNA repair	MMR	Component of the post-replicative DNA mismatch repair system (MMR). Forms two different heterodimers: MutS alpha (MSH2- MSH6 heterodimer) and MutS beta (MSH2-MSH3 heterodimer) which binds to DNA mismatches thereby initiating DNA repair. When bound, heterodimers bend the DNA helix and shields approximately 20 base pairs. MutS alpha recognizes single base mismatches and dinucleotide insertion-delet…	.	.	.	.	PaC/M	.	.					4			4	1	4
MSH3	ca syndrome gene		DNA mismatch repair protein Msh3	DNA repair	MMR	Component of the post-replicative DNA mismatch repair system (MMR). Heterodimerizes with MSH2 to form MutS beta which binds to DNA mismatches thereby initiating DNA repair. When bound, the MutS beta heterodimer bends the DNA helix and shields approximately 20 base pairs. MutS beta recognizes large insertion- deletion loops (IDL) up to 13 nucleotides long.	.	.	.	.	.	.	.								0	0
MSH6	ca syndrome gene		DNA mismatch repair protein Msh6	DNA repair	MMR	Component of the post-replicative DNA mismatch repair system (MMR). Heterodimerizes with MSH2 to form MutS alpha, which binds to DNA mismatches thereby initiating DNA repair. When bound, MutS alpha bends the DNA helix and shields approximately 20 base pairs, and recognizes single base mismatches and dinucleotide insertion-deletion loops (IDL) in the DNA.	.	.	.	.	PaC/M	.	.					4			4	1	4
MTAP	low-risk		S-methyl-5'-thioadenosine phosphorylase	Metabolism		Catalyzes the reversible phosphorylation of S-methyl-5'- thioadenosine (MTA) to adenine and 5-methylthioribose-1-phosphate. Involved in the breakdown of MTA, a major by-product of polyamine biosynthesis. Responsible for the first step in the methionine salvage pathway after MTA has been generated from S- adenosylmethionine. Has broad substrate specificity with 6- aminopurine nucleosides as prefer…	3-low risk	.	3-low risk	.	.	3-low risk	.	3		3			3		9	3	3
MUTYH	unknown risk		Adenine DNA glycosylase	DNA repair	BER	Involved in oxidative DNA damage repair. Initiates repair of A*oxoG to C*G by removing the inappropriately paired adenine base from the DNA backbone. Possesses both adenine and 2- OH-A DNA glycosylase activities	.	.	.	.	BC/M	.	.					4			4	1	4
MX2	low-risk		Interferon-induced GTP-binding protein Mx2	Immunity		Interferon-induced dynamin-like GTPase with potent antiviral activity against human immunodeficiency virus type 1 (HIV-1). Acts by targeting the viral capsid and affects the nuclear uptake and/or stability of the HIV-1 replication complex and the subsequent chromosomal integration of the proviral DNA. Exhibits antiviral activity also against simian immunodeficiency virus (SIV-mnd). May play a rol…	.	.	3-low risk	.	.	3-low risk	.			3			3		6	2	3
MYH7B	unknown risk		Myosin-7B	Other	Cytoskeleton	Involved in muscle contraction	.	.	.	.	.	.	.								0	0
NBN	ca syndrome gene		Nibrin	DNA repair	DSBR	Component of the MRE11-RAD50-NBN (MRN complex) which plays a critical role in the cellular response to DNA damage and the maintenance of chromosome integrity. The complex is involved in double-strand break (DSB) repair, DNA recombination, maintenance of telomere integrity, cell cycle checkpoint control and meiosis. The complex possesses single-strand endonuclease activity and double-strand-specif…	.	.	.	.	BC/M	.	.					4			4	1	4
NCOA6	unknown risk		Nuclear receptor coactivator 6	Transcription	Co-activator	Nuclear receptor coactivator that directly binds nuclear receptors and stimulates the transcriptional activities in a hormone-dependent fashion. Coactivates expression in an agonist- and AF2-dependent manner. Involved in the coactivation of different nuclear receptors, such as for steroids (GR and ERs), retinoids (RARs and RXRs), thyroid hormone (TRs), vitamin D3 (VDR) and prostanoids (PPARs). Pr…	.	.	.	.	.	.	.								0	0
NF1	ca syndrome gene	9/58 exons	Neurofibromin	Signaling	RAS/MAPK	Stimulates the GTPase activity of Ras. NF1 shows greater affinity for Ras GAP, but lower specific activity. May be a regulator of Ras activity	.	.	.	.	BC/M	.	.					4			4	1	4
NF2	ca syndrome gene		Merlin	Signaling	other signaling pathways	Probable regulator of the Hippo/SWH (Sav/Wts/Hpo) signaling pathway, a signaling pathway that plays a pivotal role in tumor suppression by restricting proliferation and promoting apoptosis. Along with WWC1 can synergistically induce the phosphorylation of LATS1 and LATS2 and can probably function in the regulation of the Hippo/SWH (Sav/Wts/Hpo) signaling pathway. May act as a membrane stabilizing…	.	.	.	.	.	.	.								0	0
NFKB1	unknown risk		Nuclear factor NF-kappa-B p105 subunit	Transcription	TF	NF-kappa-B is a pleiotropic transcription factor present in almost all cell types and is the endpoint of a series of signal transduction events that are initiated by a vast array of stimuli related to many biological processes such as inflammation, immunity, differentiation, cell growth, tumorigenesis and apoptosis.	.	.	.	.	.	.	.								0	0
NFKBIE	unknown risk		NF-kappa-B inhibitor epsilon	Transcription	Repressor	Inhibits NF-kappa-B by complexing with and trapping it in the cytoplasm. Inhibits DNA-binding of NF-kappa-B p50-p65 and p50-c-Rel complexes	.	.	.	.	.	.	.								0	0
NOD2	unknown risk		Nucleotide-binding oligomerization domain-containing protein 2	Immunity	Innate	Involved in gastrointestinal immunity. Upon stimulation by muramyl dipeptide (MDP), a fragment of bacterial peptidoglycan, binds the proximal adapter receptor-interacting RIPK2, which recruits ubiquitin ligases as XIAP, BIRC2, BIRC3, INAVA and the LUBAC complex, triggering activation of MAP kinases and activation of NF-kappa-B signaling. This in turn leads to the transcriptional activation of hun…	.	.	.	.	.	.	.								0	0
NOTCH3	unknown risk		Neurogenic locus notch homolog protein 3	Signaling	other signaling pathways	Functions as a receptor for membrane-bound ligands Jagged1, Jagged2 and Delta1 to regulate cell-fate determination. Upon ligand activation through the released notch intracellular domain (NICD) it forms a transcriptional activator complex with RBPJ/RBPSUH and activates genes of the enhancer of split locus.	.	.	.	.	.	.	.								0	0
NRAS	unknown risk		NRAS - GTPase NRas	Signaling	RAS/MAPK	Ras proteins bind GDP/GTP and possess intrinsic GTPase activity	.	.	.	.	.	.	.								0	0
OBFC1	low-risk		CST complex subunit STN1 (STN1)	Telomere	Telomere	Component of the CST complex proposed to act as a specialized replication factor promoting DNA replication under conditions of replication stress or natural replication barriers such as the telomere duplex. The CST complex binds single-stranded DNA with high affinity in a sequence-independent manner, while isolated subunits bind DNA with low affinity by themselves. Initially the CST complex has b…	.	.	3-low risk	.	.	3-low risk	.			3			3		6	2	3
OCA2	low-risk		P protein	Metabolism	melanocytes	Could be involved in the transport of tyrosine, the precursor to melanin synthesis, within the melanocyte. Regulates the pH of melanosome and the melanosome maturation. One of the components of the mammalian pigmentary system. Seems to regulate the post-translational processing of tyrosinase, which catalyzes the limiting reaction in melanin synthesis. May serve as a key control point at which eth…	3-low risk	.	3-low risk	3-low	.	3-low risk	.	3		3	3		3	4	16	5	3.2
PALB2	ca syndrome gene		Partner and localizer of BRCA2 (FANCN)	DNA repair	DSBR	Plays a critical role in homologous recombination repair (HRR) through its ability to recruit BRCA2 and RAD51 to DNA breaks (PubMed:16793542, PubMed:19423707, PubMed:19369211, PubMed:22941656, PubMed:24141787, PubMed:28319063). Strongly stimulates the DNA strand-invasion activity of RAD51, stabilizes the nucleoprotein filament against a disruptive BRC3-BRC4 polypeptide and helps RAD51 to overcome…	.	.	.	.	PaC/M; BC/M	.	.					4			4	1	4
PARP1	low-risk		Poly [ADP-ribose] polymerase 1	DNA repair	BER	Poly-ADP-ribosyltransferase that mediates poly-ADP-ribosylation of proteins and plays a key role in DNA repair (PubMed:17177976, PubMed:18172500, PubMed:19344625, PubMed:19661379, PubMed:23230272, PubMed:25043379, PubMed:26344098). Mainly mediates glutamate and aspartate ADP-ribosylation of target proteins: the ADP-D-ribosyl group of NAD+ is transferred to the acceptor carboxyl group of glutamate…	3-low risk	.	3-low risk	.	.	3-low risk	.	3		3			3	4	13	4	3.25
PAX5	unknown risk		Paired box protein Pax-5	Immunity	B-cell	May play an important role in B-cell differentiation as well as neural development and spermatogenesis. Involved in the regulation of the CD19 gene, a B-lymphoid-specific target gene. PRD class homeoboxes and pseudogenes	.	.	.	.	.	.	.								0	0
PDGFRA	unknown risk		Platelet-derived growth factor receptor alpha	Signaling	RTK	Tyrosine-protein kinase that acts as a cell-surface receptor for PDGFA, PDGFB and PDGFC and plays an essential role in the regulation of embryonic development, cell proliferation, survival and chemotaxis. Depending on the context, promotes or inhibits cell proliferation and cell migration. Plays an important role in the differentiation of bone marrow-derived mesenchymal stem cells. Required for n…	.	.	.	.	.	.	.								0	0
PIGU	unknown risk		Phosphatidylinositol glycan anchor biosynthesis class U protein	Metabolism		Component of the GPI transamidase complex. May be involved in the recognition of either the GPI attachment signal or the lipid portion of GPI. This protein is involved in the pathway glycosylphosphatidylinositol-anchor biosynthesis, which is part of Glycolipid biosynthesis.	.	.	.	.	.	.	.								0	0
PIK3CA	unknown risk		Phosphatidylinositol 4,5-bisphosphate 3-kinase catalytic subunit alpha isoform	Signaling	PI3K/AKT	Phosphoinositide-3-kinase (PI3K) that phosphorylates PtdIns (Phosphatidylinositol), PtdIns4P (Phosphatidylinositol 4-phosphate) and PtdIns(4,5)P2 (Phosphatidylinositol 4,5-bisphosphate) to generate phosphatidylinositol 3,4,5-trisphosphate (PIP3). PIP3 plays a key role by recruiting PH domain-containing proteins to the membrane, including AKT1 and PDPK1, activating signaling cascades involved in c…	.	.	.	.	BC/M	.	.					4			4	1	4
PIK3R1	unknown risk		Phosphatidylinositol 3-kinase regulatory subunit alpha	Signaling	PI3K/AKT	Binds to activated (phosphorylated) protein-Tyr kinases, through its SH2 domain, and acts as an adapter, mediating the association of the p110 catalytic unit to the plasma membrane. Necessary for the insulin-stimulated increase in glucose uptake and glycogen synthesis in insulin-sensitive tissues. Plays an important role in signaling in response to FGFR1, FGFR2, FGFR3, FGFR4, KITLG/SCF, KIT, PDGF…	.	.	.	.	.	.	.								0	0
PIK3R4	unknown risk		Phosphoinositide 3-kinase regulatory subunit 4	Signaling	PI3K/AKT	Regulatory subunit of the PI3K complex that mediates formation of phosphatidylinositol 3-phosphate. Different complex forms are believed to play a role in multiple membrane trafficking pathways: PI3KC3-C1 is involved in initiation of autophagosomes and PI3KC3-C2 in maturation of autophagosomes and endocytosis. Involved in regulation of degradative endocytic trafficking and cytokinesis, probably i…	.	.	.	.	.	.	.								0	0
PLA2G6	low-risk		85/88 kDa calcium-independent phospholipase A2	Metabolism		Catalyzes the release of fatty acids from phospholipids. It has been implicated in normal phospholipid remodeling, nitric oxide-induced or vasopressin-induced arachidonic acid release and in leukotriene and prostaglandin production. May participate in fas mediated apoptosis and in regulating transmembrane ion flux in glucose-stimulated B-cells. Has a role in cardiolipin (CL) deacylation. Required…	3-low risk	.	3-low risk	.	.	3-low risk	.	3		3			3		9	3	3
PMAIP1	unknown risk		Phorbol-12-myristate-13-acetate-induced protein 1	Apoptosis	Promotion	Promotes activation of caspases and apoptosis. Promotes mitochondrial membrane changes and efflux of apoptogenic proteins from the mitochondria. Contributes to p53/TP53-dependent apoptosis after radiation exposure. Promotes proteasomal degradation of MCL1. Competes with BAK1 for binding to MCL1 and can displace BAK1 from its binding site on MCL1 (By similarity). Competes with BIM/BCL2L11 for bind…	.	.	.	.	.	.	.								0	0
PMS1	unknown risk		PMS1 protein homolog 1	DNA repair	MMR	Probably involved in the repair of mismatches in DNA	.	.	.	.	.	.	.								0	0
PMS2	ca syndrome gene	E2-4	Mismatch repair endonuclease PMS2	DNA repair	MMR	Component of the post-replicative DNA mismatch repair system (MMR). Heterodimerizes with MLH1 to form MutL alpha. DNA repair is initiated by MutS alpha (MSH2-MSH6) or MutS beta (MSH2-MSH3) binding to a dsDNA mismatch, then MutL alpha is recruited to the heteroduplex. Assembly of the MutL-MutS-heteroduplex ternary complex in presence of RFC and PCNA is sufficient to activate endonuclease activity …	.	.	.	.	PaC/M	.	.					4			4	1	4
POLD1	ca syndrome gene		DNA polymerase delta catalytic subunit	DNA repair	NER	As the catalytic component of the trimeric (Pol-delta3 complex) and tetrameric DNA polymerase delta complexes (Pol-delta4 complex), plays a crucial role in high fidelity genome replication, including in lagging strand synthesis, and repair. Exhibits both DNA polymerase and 3'- to 5'-exonuclease activities (PubMed:16510448, PubMed:19074196, PubMed:20334433, PubMed:24035200, PubMed:24022480). Requi…	.	.	.	.	CRC/M	.	.					4			4	1	4
POLE	ca syndrome gene		DNA polymerase epsilon catalytic subunit A	DNA repair	NER	Catalytic component of the DNA polymerase epsilon complex (PubMed:10801849). Participates in chromosomal DNA replication (By similarity). Required during synthesis of the leading DNA strands at the replication fork, binds at/or near replication origins and moves along DNA with the replication fork (By similarity). Has 3'-5' proofreading exonuclease activity that corrects errors arising during DNA…	.	.	.	4-unknown	CRC/M	.	.				4	4		4	12	3	4
POLH	unknown risk		DNA polymerase eta	DNA repair	TLS	DNA polymerase specifically involved in the DNA repair by translesion synthesis (TLS) (PubMed:10385124, PubMed:11743006, PubMed:24449906, PubMed:24553286, PubMed:16357261). Due to low processivity on both damaged and normal DNA, cooperates with the heterotetrameric (REV3L, REV7, POLD2 and POLD3) POLZ complex for complete bypass of DNA lesions. Inserts one or 2 nucleotide(s) opposite the lesion, t…	.	.	.	.	.	.	.							4	4	1
POMC	unknown risk		Pro-opiomelanocortin	Signaling	melanocytes	Met-enkephalin: Endogenous opiate	.	.	.	.	.	.	.								0	0
POT1	high-mid risk		Protection of telomeres protein 1	Telomere	Telomere	Component of the telomerase ribonucleoprotein (RNP) complex that is essential for the replication of chromosome termini. Is a component of the double-stranded telomeric DNA-binding TRF1 complex which is involved in the regulation of telomere length by cis-inhibition of telomerase. Also acts as a single-stranded telomeric DNA-binding protein and thus may act as a downstream effector of the TRF1 co…	.	1-high risk	1-high risk	1-high	1	1-high risk	increased risk		1	1	1	1	1	1.5	6.5	6	1.08333
PPM1D	unknown risk		Protein phosphatase 1D	Cell cycle	Promotion	Required for the relief of p53-dependent checkpoint mediated cell cycle arrest. Binds to and dephosphorylates 'Ser-15' of TP53 and 'Ser-345' of CHEK1 which contributes to the functional inactivation of these proteins. Mediates MAPK14 dephosphorylation and inactivation	.	.	.	.	.	.	.								0	0
PPP6C	unknown risk		Protein phosphatase 6 catalytic subunit	Cell cycle		This gene encodes the catalytic subunit of protein phosphatase, a component of a signaling pathway regulating cell cycle progression.	.	.	.	.	.	.	.								0	0
PRF1	unknown risk		Perforin-1	Apoptosis	Promotion	Plays a key role in secretory granule-dependent cell death, and in defense against virus-infected or neoplastic cells. Plays an important role in killing other cells that are recognized as non-self by the immune system, e.g. in transplant rejection or some forms of autoimmune disease. Can insert into the membrane of target cells in its calcium-bound form, oligomerize and form large pores. Promote…	.	.	.	.	.	.	.								0	0
PTEN	ca syndrome gene		Phosphatase and tensin homolog	Signaling	PI3K/AKT	Tumor suppressor. Acts as a dual-specificity protein phosphatase, dephosphorylating tyrosine-, serine- and threonine-phosphorylated proteins. Also acts as a lipid phosphatase, removing the phosphate in the D3 position of the inositol ring from phosphatidylinositol 3,4,5-trisphosphate, phosphatidylinositol 3,4-diphosphate, phosphatidylinositol 3-phosphate and inositol 1,3,4,5-tetrakisphosphate wit…	.	.	.	4-unknown	A	4-unknown risk	increased risk				4	4	4	4	16	4	4
PTGS2	unknown risk		Prostaglandin G/H synthase 2	Metabolism	Signalling	Converts arachidonate to prostaglandin H2 (PGH2), a committed step in prostanoid synthesis. Constitutively expressed in some tissues in physiological conditions, such as the endothelium, kidney and brain, and in pathological conditions, such as in cancer. PTGS2 is responsible for production of inflammatory prostaglandins. Up-regulation of PTGS2 is also associated with increased cell adhesion, phe…	.	.	.	.	.	.	.								0	0
PTCH1	unknown risk		Protein patched homolog 1	Signaling	other signaling pathways	Acts as a receptor for sonic hedgehog (SHH), indian hedgehog (IHH) and desert hedgehog (DHH). Associates with the smoothened protein (SMO) to transduce the hedgehog's proteins signal. Seems to have a tumor suppressor function, as inactivation of this protein is probably a necessary, if not sufficient step for tumorigenesis.	.	.	.	.	.	.	.								0	0
PTPN11	unknown risk	E7,E15	Tyrosine-protein phosphatase non-receptor type 11	Signaling	RAS/MAPK	Acts downstream of various receptor and cytoplasmic protein tyrosine kinases to participate in the signal transduction from the cell surface to the nucleus. Positively regulates MAPK signal transduction pathway. Dephosphorylates GAB1, ARHGAP35 and EGFR. Dephosphorylates ROCK2 at 'Tyr-722' resulting in stimulatation of its RhoA binding activity. Dephosphorylates CDC73.	.	.	.	.	.	.	.								0	0
PTPN22	unknown risk		Tyrosine-protein phosphatase non-receptor type 22	Immunity	T-cell	Acts as negative regulator of T-cell receptor (TCR) signaling by direct dephosphorylation of the Src family kinases LCK and FYN, ITAMs of the TCRz/CD3 complex, as well as ZAP70, VAV, VCP and other key signaling molecules. Associates with and probably dephosphorylates CBL. Dephosphorylates LCK at its activating 'Tyr-394' residue. Dephosphorylates ZAP70 at its activating 'Tyr- 493' residue. Dephosp…	.	.	.	.	.	.	.								0	0
RAC1	unknown risk	E6	Ras-related C3 botulinum toxin substrate 1	Signaling	RAS/MAPK	Plasma membrane-associated small GTPase which cycles between active GTP-bound and inactive GDP-bound states. In its active state, binds to a variety of effector proteins to regulate cellular responses such as secretory processes, phagocytosis of apoptotic cells, epithelial cell polarization, neurons adhesion, migration and differentiation, and growth-factor induced formation of membrane ruffles (…	.	.	.	.	.	.	.								0	0
RAD23A	unknown risk		UV excision repair protein RAD23 homolog A	DNA repair	NER	Multiubiquitin chain receptor involved in modulation of proteasomal degradation. Binds to 'Lys-48'-linked polyubiquitin chains in a length-dependent manner and with a lower affinity to 'Lys-63'-linked polyubiquitin chains. Proposed to be capable to bind simultaneously to the 26S proteasome and to polyubiquitinated substrates and to deliver ubiquitinated proteins to the proteasome. Nucleotide exci…	.	.	.	.	.	.	.								0	0
RAD23B	unknown risk		UV excision repair protein RAD23 homolog B	DNA repair	NER	Multiubiquitin chain receptor involved in modulation of proteasomal degradation. Binds to polyubiquitin chains. Proposed to be capable to bind simultaneously to the 26S proteasome and to polyubiquitinated substrates and to deliver ubiquitinated proteins to the proteasome. May play a role in endoplasmic reticulum- associated degradation (ERAD) of misfolded glycoproteins by association with PNGase …	.	.	.	.	.	.	.								0	0
RAD51C	ca syndrome gene		DNA repair protein RAD51 homolog 3	DNA repair	DSBR	Essential for the homologous recombination (HR) pathway of DNA repair. Involved in the homologous recombination repair (HRR) pathway of double-stranded DNA breaks arising during DNA replication or induced by DNA-damaging agents. Part of the RAD21 paralog protein complexes BCDX2 and CX3 which act at different stages of the BRCA1-BRCA2-dependent HR pathway. Upon DNA damage, BCDX2 seems to act downs…	.	.	.	.	BC/M	.	.					4			4	1	4
RAD51D	ca syndrome gene		DNA repair protein RAD51 homolog 4	DNA repair	DSBR	Involved in the homologous recombination repair (HRR) pathway of double-stranded DNA breaks arising during DNA replication or induced by DNA-damaging agents. Bind to single-stranded DNA (ssDNA) and has DNA-dependent ATPase activity. Part of the Rad21 paralog protein complex BCDX2 which acts in the BRCA1-BRCA2-dependent HR pathway. Upon DNA damage, BCDX2 acts downstream of BRCA2 recruitment and up…	.	.	.	.	BC/M	.	.					4			4	1	4
RASEF	unknown risk		Ras and EF-hand domain-containing protein	Signaling	RAS/MAPK		.	.	.	.	.	.	.							4	4	1
RB1	ca syndrome gene		Retinoblastoma-associated protein	Cell cycle	Promotion	Key regulator of entry into cell division that acts as a tumor suppressor (PubMed:8336704). Promotes G0-G1 transition when phosphorylated by CDK3/cyclin-C. Acts as a transcription repressor of E2F1 target genes. The underphosphorylated, active form of RB1 interacts with E2F1 and represses its transcription activity, leading to cell cycle arrest. Directly involved in heterochromatin formation by m…	.	.	.	.	A	4-unknown risk	.					4	4		8	2	4
RECQL	unknown risk		ATP-dependent DNA helicase Q1	DNA repair	MMR	DNA helicase that may play a role in the repair of DNA that is damaged by ultraviolet light or other mutagens. Exhibits a magnesium-dependent ATP-dependent DNA-helicase activity that unwinds single- and double-stranded DNA in a 3'-5' direction	.	.	.	.	.	.	.								0	0
RECQL4	unknown risk		ATP-dependent DNA helicase Q4	DNA repair	DSBR	DNA-dependent ATPase. May modulate chromosome segregation. Belongs to the helicase family. RecQ subfamily	.	.	.	.	.	.	.								0	0
RET	ca syndrome gene		Proto-oncogene tyrosine-protein kinase receptor Ret	Signaling	RTK	Receptor tyrosine-protein kinase involved in numerous cellular mechanisms including cell proliferation, neuronal navigation, cell migration, and cell differentiation upon binding with glial cell derived neurotrophic factor family ligands. Phosphorylates PTK2/FAK1. Regulates both cell death/survival balance and positional information. Required for the molecular mechanisms orchestration during inte…	.	.	.	.	.	.	.								0	0
RHOBTB2	unknown risk		Rho-related BTB domain-containing protein 2	Signaling	RAS/MAPK		.	.	.	.	.	.	.								0	0
RUNX1	unknown risk		Runt-related transcription factor 1	Transcription	TF	Forms the heterodimeric complex core-binding factor (CBF) with CBFB. RUNX members modulate the transcription of their target genes through recognizing the core consensus binding sequence 5'-TGTGGT-3', or very rarely, 5'-TGCGGT-3', within their regulatory regions via their runt domain, while CBFB is a non-DNA-binding regulatory subunit that allosterically enhances the sequence-specific DNA-binding…	.	.	.	.	.	.	.								0	0
SBDS	unknown risk		Ribosome maturation protein SBDS	Other	Translation	Required for the assembly of mature ribosomes and ribosome biogenesis. Together with EFL1, triggers the GTP-dependent release of EIF6 from 60S pre-ribosomes in the cytoplasm, thereby activating ribosomes for translation competence by allowing 80S ribosome assembly and facilitating EIF6 recycling to the nucleus, where it is required for 60S rRNA processing and nuclear export. Required for normal l…	.	.	.	.	.	.	.								0	0
SDHA	ca syndrome gene	E2,E6,E11-12,E14-15	Succinate dehydrogenase [ubiquinone] flavoprotein subunit, mitochondrial	Metabolism	intermediate	Flavoprotein (FP) subunit of succinate dehydrogenase (SDH) that is involved in complex II of the mitochondrial electron transport chain and is responsible for transferring electrons from succinate to ubiquinone (coenzyme Q) (PubMed:24781757). Can act as a tumor suppressor (PubMed:20484225).	.	.	.	.	.	.	.								0	0
SDHB	ca syndrome gene		Succinate dehydrogenase [ubiquinone] iron-sulfur subunit, mitochondrial	Metabolism	intermediate	Iron-sulfur protein (IP) subunit of succinate dehydrogenase (SDH) that is involved in complex II of the mitochondrial electron transport chain and is responsible for transferring electrons from succinate to ubiquinone (coenzyme Q).	.	.	.	4-unknown	BC/M	.	.				4	4			8	2	4
SDHC	ca syndrome gene	E4	Succinate dehydrogenase cytochrome b560 subunit, mitochondrial	Metabolism	intermediate	Membrane-anchoring subunit of succinate dehydrogenase (SDH) that is involved in complex II of the mitochondrial electron transport chain and is responsible for transferring electrons from succinate to ubiquinone (coenzyme Q). Note: The heme is bound between the two transmembrane subunits SDHC and SDHD. Belongs to the cytochrome b560 family.	.	.	.	.	.	.	.								0	0
SDHD	ca syndrome gene	E2-4	Succinate dehydrogenase [ubiquinone] cytochrome b small subunit, mitochondrial	Metabolism	intermediate	Membrane-anchoring subunit of succinate dehydrogenase (SDH) that is involved in complex II of the mitochondrial electron transport chain and is responsible for transferring electrons from succinate to ubiquinone (coenzyme Q)	.	.	.	4-unknown	BC/M	.	.				4	4			8	2	4
SETDB1	low-risk		Histone-lysine N-methyltransferase SETDB1	Histone modification	Methylation	Histone methyltransferase that specifically trimethylates 'Lys-9' of histone H3. H3 'Lys-9' trimethylation represents a specific tag for epigenetic transcriptional repression by recruiting HP1 (CBX1, CBX3 and/or CBX5) proteins to methylated histones. Mainly functions in euchromatin regions, thereby playing a central role in the silencing of euchromatic genes. H3 'Lys-9' trimethylation is coordina…	.	.	3-low risk	.	.	.	.			3					3	1	3
SF3B1	unknown risk		Splicing factor 3B subunit 1	Transcription	Splicing	Involved in pre-mRNA splicing as a component of the splicing factor SF3B complex. SF3B complex is required for 'A' complex assembly formed by the stable binding of U2 snRNP to the branchpoint sequence (BPS) in pre-mRNA. Sequence independent binding of SF3A/SF3B complex upstream of the branch site is essential, it may anchor U2 snRNP to the pre-mRNA. May also be involved in the assembly of the 'E'…	.	.	.	.	.	.	.								0	0
SH2B3	unknown risk		SH2B adapter protein 3	Immunity	T-cell	Links T-cell receptor activation signal to phospholipase C-gamma-1, GRB2 and phosphatidylinositol 3-kinase	.	.	.	.	.	.	.								0	0
SLC24A4	low-risk		Sodium/potassium/calcium exchanger 4	Signaling	other signaling pathways	Transports 1 Ca(2+) and 1 K(+) in exchange for 4 Na(+). Controls the rapid response termination and proper regulation of adaptation in olfactory sensory neurons (OSNs) which subsequently influences how odor information is encoded and perceived. May play a role in calcium transport during amelogenesis. Belongs to the Ca(2+):cation antiporter (CaCA) (TC 2.A.19) family.	.	.	.	.	.	3-low risk	.						3		3	1	3
SLC45A2	low-risk		Membrane-associated transporter protein	Metabolism	melanocytes	Melanocyte differentiation antigen. May transport substances required for melanin biosynthesis.	3-low risk	.	2-medium risk	2-medium	.	2-intermediate risk	.	3		2	2		2		9	4	2.25
SLX4	unknown risk		Structure-specific endonuclease subunit SLX4 (FANCP)	DNA repair	DDSB	Regulatory subunit that interacts with and increases the activity of different structure-specific endonucleases. Has several distinct roles in protecting genome stability by resolving diverse forms of deleterious DNA structures originating from replication and recombination intermediates and from DNA damage. Component of the SLX1-SLX4 structure-specific endonuclease that resolves DNA secondary st…	.	.	.	.	.	.	.								0	0
SMAD4	ca syndrome gene		Mothers against decapentaplegic homolog 4	Signaling	other signaling pathways	In muscle physiology, plays a central role in the balance between atrophy and hypertrophy. When recruited by MSTN, promotes atrophy response via phosphorylated SMAD2/4. MSTN decrease causes SMAD4 release and subsequent recruitment by the BMP pathway to promote hypertrophy via phosphorylated SMAD1/5/8. Acts synergistically with SMAD1 and YY1 in bone morphogenetic protein (BMP)-mediated cardiac-spe…	.	.	.	.	PaC/M	.	.					4			4	1	4
SMARCB1	unknown risk		SWI/SNF-related matrix-associated actin-dependent regulator of chromatin subfamily B member 1	Histone modification		Core component of the BAF (hSWI/SNF) complex. This ATP-dependent chromatin-remodeling complex plays important roles in cell proliferation and differentiation, in cellular antiviral activities and inhibition of tumor formation. The BAF complex is able to create a stable, altered form of chromatin that constrains fewer negative supercoils than normal. This change in supercoiling would be due to the…	.	.	.	.	.	.	.								0	0
SNX31	unknown risk		Sorting nexin-31	Other		May be involved in protein trafficking.	.	.	.	.	.	.	.								0	0
STAG2	unknown risk		Cohesin subunit SA-2	DNA repair	Replication	Component of cohesin complex, a complex required for the cohesion of sister chromatids after DNA replication. The cohesin complex apparently forms a large proteinaceous ring within which sister chromatids can be trapped. At anaphase, the complex is cleaved and dissociates from chromatin, allowing sister chromatids to segregate. The cohesin complex may also play a role in spindle pole assembly dur…	.	.	.	.	.	.	.								0	0
STK11	ca syndrome gene		Serine/threonine-protein kinase STK11	Cell cycle	Inhibition	Tumor suppressor serine/threonine-protein kinase that controls the activity of AMP-activated protein kinase (AMPK) family members, thereby playing a role in various processes such as cell metabolism, cell polarity, apoptosis and DNA damage response. Acts by phosphorylating the T-loop of AMPK family proteins, thus promoting their activity: phosphorylates PRKAA1, PRKAA2, BRSK1, BRSK2, MARK1, MARK2,…	.	.	.	.	PaC/M; BC/M	.	.					4			4	1	4
STK19	unknown risk		Serine/threonine-protein kinase 19	Signaling		Seems to be a protein kinase. In vitro it can phosphorylate casein-alpha on serine and threonine residues and histones on serine residues	.	.	.	.	.	.	.								0	0
SUZ12	unknown risk		Polycomb protein SUZ12	Histone modification		Polycomb group (PcG) protein. Component of the PRC2/EED- EZH2 complex, which methylates 'Lys-9' (H3K9me) and 'Lys-27' (H3K27me) of histone H3, leading to transcriptional repression of the affected target gene. The PRC2/EED-EZH2 complex may also serve as a recruiting platform for DNA methyltransferases, thereby linking two epigenetic repression systems. Genes repressed by the PRC2/EED-EZH2 complex…	.	.	.	.	.	.	.								0	0
TACC1	unknown risk		Transforming acidic coiled-coil-containing protein 1	Cell cycle	Promotion	Likely involved in the processes that promote cell division prior to the formation of differentiated tissues	.	.	.	.	.	.	.								0	0
TERC	unknown risk		Telomerase RNA Component	Telomere	Telomere		.	.	.	.	.	.	.								0	0
TERF1	low-risk		Telomeric repeat-binding factor 1	Telomere	Telomere	Binds the telomeric double-stranded 5'-TTAGGG-3' repeat and negatively regulates telomere length. Involved in the regulation of the mitotic spindle. Component of the shelterin complex (telosome) that is involved in the regulation of telomere length and protection. Shelterin associates with arrays of double-stranded 5'-TTAGGG-3' repeats added by telomerase and protects chromosome ends; without its…	.	2	.	.	.	4-unknown risk	.		2				4	2	8	3	2.66667
TERF2	low-risk		Telomeric repeat-binding factor 2	Telomere	Telomere	Binds the telomeric double-stranded 5'-TTAGGG-3' repeat and plays a central role in telomere maintenance and protection against end-to-end fusion of chromosomes. In addition to its telomeric DNA-binding role, required to recruit a number of factors and enzymes required for telomere protection, including the shelterin complex, TERF2IP/RAP1 and DCLRE1B/Apollo. Component of the shelterin complex (te…	.	2	.	.	1	4-unknown risk	.		2			1	4	2	9	4	2.25
TERF2IP	high-mid risk		Telomeric repeat-binding factor 2-interacting protein 1	Telomere	Telomere	Acts both as a regulator of telomere function and as a transcription regulator. Involved in the regulation of telomere length and protection as a component of the shelterin complex (telosome). In contrast to other components of the shelterin complex, it is dispensible for telomere capping and does not participate in the protection of telomeres against non-homologous end-joining (NHEJ)-mediated re…	.	2	3-low risk	1-high	1	1-high risk	.		2	3	1	1	1	1.5	9.5	6	1.58333
TERT	high-mid risk		Telomerase reverse transcriptase	Telomere	Telomere	Telomerase is a ribonucleoprotein enzyme essential for the replication of chromosome termini in most eukaryotes. Active in progenitor and cancer cells. Inactive, or very low activity, in normal somatic cells. Catalytic component of the teleromerase holoenzyme complex whose main activity is the elongation of telomeres by acting as a reverse transcriptase that adds simple sequence repeats to chromo…	.	2	1-high risk	1-high	1	3-low risk	increased risk		2	1	1	1	3	1.5	9.5	6	1.58333
TINF2	low-risk		TERF1-interacting nuclear factor 2	Telomere	Telomere	Component of the shelterin complex (telosome) that is involved in the regulation of telomere length and protection. Shelterin associates with arrays of double-stranded TTAGGG repeats added by telomerase and protects chromosome ends; without its protective activity, telomeres are no longer hidden from the DNA damage surveillance and chromosome ends are inappropriately processed by DNA repair pathw…	.	2	.	.	.	4-unknown risk	.		2				4	2	8	3	2.66667
TLR3	unknown risk		Toll-like receptor 3	Immunity	Innate	Key component of innate and adaptive immunity. TLRs (Toll-like receptors) control host immune response against pathogens through recognition of molecular patterns specific to microorganisms. TLR3 is a nucleotide-sensing TLR which is activated by double-stranded RNA, a sign of viral infection. Acts via the adapter TRIF/TICAM1, leading to NF-kappa-B activation, IRF3 nuclear translocation, cytokine …	.	.	.	.	.	.	.								0	0
TP53	ca syndrome gene		Cellular tumor antigen p53	Cell cycle		Acts as a tumor suppressor in many tumor types; induces growth arrest or apoptosis depending on the physiological circumstances and cell type. Involved in cell cycle regulation as a trans-activator that acts to negatively regulate cell division by controlling a set of genes required for this process. One of the activated genes is an inhibitor of cyclin-dependent kinases. Apoptosis induction seems…	.	.	.	4-unknown	A	4-unknown risk	increased risk				4	4	4		12	3	4
TRPM1	unknown risk		Transient receptor potential cation channel subfamily M member 1	Signaling	other signaling pathways	Cation channel essential for the depolarizing photoresponse of retinal ON bipolar cells. It is part of the GRM6 signaling cascade. May play a role in metastasis suppression (By similarity). May act as a spontaneously active, calcium-permeable plasma membrane channel. Belongs to the transient receptor (TC 1.A.4) family. LTrpC subfamily.	.	.	.	.	.	.	.								0	0
TSC1	unknown risk		Hamartin	Signaling	other signaling pathways	In complex with TSC2, inhibits the nutrient-mediated or growth factor-stimulated phosphorylation of S6K1 and EIF4EBP1 by negatively regulating mTORC1 signaling. Seems not to be required for TSC2 GAP activity towards RHEB. Implicated as a tumor suppressor. Involved in microtubule-mediated protein transport, but this seems to be due to unregulated mTOR signaling.	.	.	.	.	PaC/M	.	.					4			4	1	4
TSC2	unknown risk		Tuberin	Signaling	other signaling pathways	In complex with TSC1, this tumor suppressor inhibits the nutrient-mediated or growth factor-stimulated phosphorylation of S6K1 and EIF4EBP1 by negatively regulating mTORC1 signaling. Acts as a GTPase-activating protein (GAP) for the small GTPase RHEB, a direct activator of the protein kinase activity of mTORC1. May also play a role in microtubule-mediated protein transport. Also stimulates the in…	.	.	.	.	PaC/M	.	.					4			4	1	4
TYR	low-risk		Tyrosinase	Metabolism	melanocytes	This is a copper-containing oxidase that functions in the formation of pigments such as melanins and other polyphenolic compounds. Catalyzes the initial and rate limiting step in the cascade of reactions leading to melanin production from tyrosine. In addition to hydroxylating tyrosine to DOPA (3,4- dihydroxyphenylalanine), also catalyzes the oxidation of DOPA to DOPA-quinone, and possibly the ox…	3-low risk	.	3-low risk	.	.	3-low risk	.	3		3			3		9	3	3
TYRP1	low-risk		5,6-dihydroxyindole-2-carboxylic acid oxidase	Metabolism	melanocytes	Catalyzes the oxidation of 5,6-dihydroxyindole-2- carboxylic acid (DHICA) into indole-5,6-quinone-2-carboxylic acid in the presence of bound Cu(2+) ions. May regulate or influence the type of melanin synthesized. Also to a lower extent, capable of hydroxylating tyrosine and producing melanin	3-low risk	.	.	.	.	3-low risk	.	3					3		6	2	3
VDR	unknown risk		Vitamin D3 receptor	Signaling	other signaling pathways	Nuclear receptor for calcitriol, the active form of vitamin D3 which mediates the action of this vitamin on cells. Enters the nucleus upon vitamin D3 binding where it forms heterodimers with the retinoid X receptor/RXR. The VDR-RXR heterodimers bind to specific response elements on DNA and activate the transcription of vitamin D3-responsive target genes. Recruited to promoters via its interaction…	.	.	.	.	.	.	.								0	0
VHL	ca syndrome gene		Von Hippel-Lindau disease tumor suppressor	Signaling	E3	Involved in the ubiquitination and subsequent proteasomal degradation via the von Hippel-Lindau ubiquitination complex. Seems to act as a target recruitment subunit in the E3 ubiquitin ligase complex and recruits hydroxylated hypoxia- inducible factor (HIF) under normoxic conditions. Involved in transcriptional repression through interaction with HIF1A, HIF1AN and histone deacetylases. Ubiquitina…	.	.	.	.	.	.	.								0	0
WRN	ca syndrome gene		Werner syndrome ATP-dependent helicase	DNA repair	DSBR	Multifunctional enzyme that has both magnesium and ATP-dependent DNA-helicase activity and 3'->5' exonuclease activity towards double-stranded DNA with a 5'-overhang. Has no nuclease activity towards single-stranded DNA or blunt-ended double-stranded DNA. Binds preferentially to DNA substrates containing alternate secondary structures, such as replication forks and Holliday junctions. May play an…	.	.	.	4-unknown	.	.	.				4				4	1	4
WT1	ca syndrome gene		Wilms tumor protein	Transcription	TF	Transcription factor that plays an important role in cellular development and cell survival. Recognizes and binds to the DNA sequence 5'-GCG(T/G)GGGCG-3'. Regulates the expression of numerous target genes, including EPO. Plays an essential role for development of the urogenital system. It has a tumor suppressor as well as an oncogenic role in tumor formation. Function may be isoform-specific: iso…	.	.	.	.	.	.	.								0	0
XAB2	unknown risk		Pre-mRNA-splicing factor SYF1	DNA repair	TCR	Involved in transcription-coupled repair (TCR), transcription and pre-mRNA splicing.	.	.	.	.	.	.	.								0	0
XPA	unknown risk		DNA repair protein complementing XP-A cells	DNA repair	NER	Involved in DNA excision repair. Initiates repair by binding to damaged sites with various affinities, depending on the photoproduct and the transcriptional state of the region. Required for UV-induced CHEK1 phosphorylation and the recruitment of CEP164 to cyclobutane pyrimidine dimmers (CPD), sites of DNA damage after UV irradiation.	.	.	.	4-unknown	A	.	increased risk				4	4			8	2	4
XPC	unknown risk		DNA repair protein complementing XP-C cells	DNA repair	NER	Involved in global genome nucleotide excision repair (GG-NER) by acting as damage sensing and DNA-binding factor component of the XPC complex (PubMed:10734143, PubMed:19609301, PubMed:20649465, PubMed:9734359, PubMed:10873465, PubMed:12509299, PubMed:12547395, PubMed:19941824, PubMed:20028083, PubMed:20798892). Has only a low DNA repair activity by itself which is stimulated by RAD23B and RAD23A.…	.	.	.	4-unknown	A	.	increased risk				4	4			8	2	4
XRCC1	unknown risk		DNA repair protein XRCC1	DNA repair	SSBR	Involved in DNA single-strand break repair by mediating the assembly of DNA break repair protein complexes. Probably during DNA repair, negatively regulates ADP-ribose levels by modulating ADP-ribosyltransferase PARP1 activity	.	.	.	.	.	.	.								0	0
XRCC3	unknown risk		DNA repair protein XRCC3	DNA repair	DSBR	Involved in the homologous recombination repair (HRR) pathway of double-stranded DNA, thought to repair chromosomal fragmentation, translocations and deletions. Part of the RAD21 paralog protein complex CX3 which acts in the BRCA1-BRCA2- dependent HR pathway. Upon DNA damage, CX3 acts downstream of RAD51 recruitment	.	.	.	.	.	.	.								0	0
ZNF365	unknown risk		Protein ZNF365	Telomere	Telomere	Involved in the regulation of neurogenesis. Negatively regulates neurite outgrowth (PubMed:17389905). Involved in the morphogenesis of basket cells in the somatosensory cortex during embryogenesis. Involved in the positive regulation of oligodendrocyte differentiation during postnatal growth. Involved in dendritic arborization, morphogenesis of spine density dendrite, and establishment of postsyn…	.	.	.	.	.	.	.								0	0
							individual variants considered			individual variants considered	A-associated		increased risk
											PaC/M - pancreatic cancer/melanoma

## Sheet: TabS3
Supplementary Table S3. List of 83 P/LP variants found in melanoma patients (column H) and 225 P/LP variants identified in controls (column I)
MM gene risk	gene	transcript	cds_change	aa_change	aa_length	exon	264_PTs	1479_CTRLs	codon_change	ClinVar_actual	impact	coord	qual/sample	type	sub_type	call_rate	max_aaf_all	rs_ids	in_omim	clinvar_sig	clinvar_disease_name	pfam_domain	rmsk	in_cpg_island	in_segdup	is_conserved	gerp_element_pval
1_high-moderate	ACD	NM_001082486	c.755delA	p.Asp255fs	544	9	1	0	gac/	.	frameshift	chr16:67692521	2175.98	indel	del	0.511175	-1	None	0	None	None	None	None	0	0	1	None
1_high-moderate	ACD	NM_001082486	c.617dupT	p.His206fs	544	4	0	1	gtg/gtTg	.	frameshift	chr16:67693492	289.02	indel	ins	0.998854	-1	None	0	None	None	None	None	1	0	1	7.72135e-22
1_high-moderate	CDKN2A	NM_000077	c.457+4_457+5delAG		156	2	1	0		.	splice_donor	chr9:21970894	2969.99	indel	del	0.998854	-1	None	0	None	None	None	None	0	0	1	3.74386e-07
1_high-moderate	CDKN2A	NM_000077	c.334C>G	p.Arg112Gly	156	2	1	0	Cgt/Ggt	Pathogenic/Likely pathogenic​	missense	chr9:21971023	1248.1	snp	tv	0.999427	-1	None	0	None	None	None	None	1	0	1	8.14118e-134
1_high-moderate	CDKN2A	NM_000077	c.95_112delTGGAGGCGGGGGCGCTGC	p.Leu32_Leu37del	156	1	1	0	ctggaggcgggggcgctgccc/ccc		disruptive_inframe_deletion	chr9:21974713	2261.98	indel	del	0.999427	-1	None	0	None	None	None	trf	1	0	1	None
1_high-moderate	CDKN2A	NM_000077	c.71G>C	p.Arg24Pro	156	1	2	0	cGg/cCg	Pathogenic/Likely pathogenic	missense	chr9:21974755	1686.83	snp	tv	0.998854	4.98355e-05	rs104894097	1	pathogenic,other	Melanoma,_cutaneous_malignant,_2,_susceptibility_to|Hereditary_cancer-predisposing_syndrome	None	None	1	0	1	None
1_high-moderate	CDKN2A	NM_000077	c.16_20delGGGAG	p.Gly6fs	156	1	1	0	gggagc/	.	frameshift	chr9:21974805	3048.15	indel	del	0.986819	-1	None	0	None	None	None	trf	1	0	0	None
1_high-moderate	POT1	NM_015450	c.703-1G>C		634	9	1	0		.	splice_acceptor	chr7:124493192	3199.96	snp	tv	0.999427	-1	None	0	None	None	None	None	0	0	1	1.66342e-132
1_high-moderate	POT1	NM_015450	c.347C>T	p.Pro116Leu	634	8	1	0	cCt/cTt	Uncertain significance	missense	chr7:124503602	3390.04	snp	ts	0.999427	-1	None	0	None	None	Telo_bind	None	0	0	1	5.51039e-189
2_low	CASP8	NM_001080125	c.979+1G>T		538	7	0	1		.	splice_donor	chr2:202141691	289.04	snp	tv	0.999427	-1	None	0	None	None	None	None	0	0	1	5.95052e-12
2_low	CLPTM1L	NM_030782	c.96delC	p.Tyr32fs	538	1	0	1	tac/	.	frameshift	chr5:1344859	561.05	indel	del	0.995415	-1	None	0	None	None	CLPTM1	None	1	0	1	1.80317e-116
2_low	FTO	NM_001080432	c.1373C>A	p.Ser458*	505	9	0	1	tCa/tAa	.	stop_gained	chr16:54145681	317.04	snp	tv	0.999427	-1	None	0	None	None	None	None	0	0	0	1.04124e-26
2_low	HERC2	NM_004667	c.13213C>T	p.Gln4405*	4834	86	0	1	Caa/Taa	.	stop_gained	chr15:28366550	647.04	snp	ts	0.999427	-1	rs779560482	0	None	None	None	None	0	0	1	6.56208e-55
2_low	MC1R	NM_002386	c.495_496insG	p.Ala166fs	317	1	0	2	gcg/Ggcg	.	frameshift	chr16:89986160	900.79	indel	ins	0.999427	0.000121655	rs780875127	0	None	None	7tm_1	None	1	0	1	2.79209e-260
2_low	MC1R	NM_002386	c.536_537insC	p.Ile180fs	317	1	0	2	ttc/ttCc	.	frameshift	chr16:89986201	946.795	indel	ins	0.999427	0.003	rs555179612	0	None	None	7tm_1	None	1	0	1	2.79209e-260
2_low	MTAP	NM_002451	c.145delA	p.Lys49fs	283	3	0	1	aag/	.	frameshift	chr9:21816735	293.98	indel	del	0.998854	-1	None	0	None	None	Mtap_PNP	None	0	0	1	1.58938e-58
2_low	MTAP	NM_002451	c.307C>T	p.Gln103*	283	4	0	1	Cag/Tag	.	stop_gained	chr9:21818160	1299.04	snp	ts	0.999427	-1	None	0	None	None	Mtap_PNP,Mtap_PNP	None	0	0	1	1.60829e-76
2_low	OCA2	NM_000275	c.2339G>A	p.Gly780Asp	814	22	0	1	gGt/gAt	Likely pathogenic	missense	chr15:28090197	305.04	snp	ts	0.999427	0.000453926	rs141949212	0	None	None	None	None	0	0	1	1.91393e-89
2_low	OCA2	NM_000275	c.2037G>C	p.Trp679Cys	814	18	2	0	tgG/tgC	Pathogenic	missense	chr15:28171314	860.32	snp	tv	0.999427	0.000225077	rs121918169	1	pathogenic	Tyrosinase-positive_oculocutaneous_albinism	CitMHS	None	0	0	1	2.91343e-141
2_low	OCA2	NM_000275	c.1327G>A	p.Val443Ile	814	12	3	7	Gtc/Atc	Pathogenic	missense	chr15:28230246	2607.42	snp	ts	0.999427	0.00627907	rs121918166	1	pathogenic	Tyrosinase-positive_oculocutaneous_albinism	CitMHS	None	0	0	1	6.35805e-71
2_low	OCA2	NM_000275	c.1211C>T	p.Thr404Met	814	11	1	0	aCg/aTg	Likely pathogenic	missense	chr15:28231760	1095.06	snp	ts	1	0.00113482	rs144812594	0	likely-pathogenic	Tyrosinase-positive_oculocutaneous_albinism	CitMHS	None	0	0	1	1.59242e-80
2_low	PLA2G6	NM_003560	c.2370T>G	p.Tyr790*	752	16	0	1	taT/taG	Pathogenic/ likely pathogenic	stop_gained	chr22:38508218	2927.04	snp	tv	0.999427	0.000166889	rs121908680	1	pathogenic	Infantile_neuroaxonal_dystrophy|Iron_accumulation_in_brain	None	None	0	0	1	1.74482e-50
2_low	PLA2G6	NM_003560	c.2128C>T	p.Arg710Cys	752	14	0	1	Cgt/Tgt	Likely pathogenic	missense	chr22:38509567	1480.04	snp	ts	0.999427	6.05694e-05	rs587784347	0	likely-pathogenic	Iron_accumulation_in_brain	None	None	0	0	1	9.42464e-87
2_low	PLA2G6	NM_003560	c.1293delC	p.His432fs	752	8	0	1			intron	chr22:38524328	1151.97	indel	del	0.999427	-1	None	0	None	None	None	None	0	0	0	9.32765e-28
2_low	SLC24A4	NM_153646	c.1744C>T	p.Arg582*	622	17	0	2	Cga/Tga	.	stop_gained	chr14:92959846	1239.31	snp	ts	1	-1	None	0	None	None	Na_Ca_ex	None	0	0	1	7.82262e-117
2_low	SLC45A2	NM_016180	c.568G>T	p.Gly190*	530	3	0	1	Gga/Tga	.	stop_gained	chr5:33964115	877.04	snp	tv	0.999427	-1	None	0	None	None	MFS_1	None	0	0	1	1.17335e-116
2_low	SLC45A2	NM_016180	E1-2del				1	0		.	CNV
2_low	SLC45A2	NM_016180	E1-4del				1	0		.	CNV
2_low	TINF2	NM_001099274	c.1130-3_1130-2delCA		451	7	0	1		.	splice_acceptor	chr14:24709361	1005.97	indel	del	0.999427	1.49835e-05	rs761173366	0	None	None	None	None	0	0	1	1.39319e-76
2_low	TINF2	NM_001099274	c.796C>T	p.Arg266*	451	6	1	0	Cga/Tga	.	stop_gained	chr14:24709889	3643.05	snp	ts	0.999427	-1	None	0	None	None	None	None	0	0	1	1.39319e-76
2_low	TYR	NM_000372	c.619_626delTTTCTGCC	p.Phe207fs	529	1	0	1	tttctgcct/	.	frameshift	chr11:88911738	1225.97	indel	del	0.999427	-1	None	0	None	None	Tyrosinase	None	0	0	1	0
2_low	TYR	NM_000372	c.630G>A	p.Trp210*	529	1	0	1	tgG/tgA	.	stop_gained	chr11:88911750	394.04	snp	ts	0.999427	8.63707e-05	rs775799670	0	None	None	Tyrosinase	None	0	0	1	0
2_low	TYR	NM_000372	c.650G>A	p.Arg217Gln	529	1	1	1	cGg/cAg	Pathogenic/Likely pathogenic	missense	chr11:88911770	1189.82	snp	ts	0.999427	0.000479962	rs61754365	0	not-provided,pathogenic	not_provided|Tyrosinase-negative_oculocutaneous_albinism	Tyrosinase	None	0	0	1	0
2_low	TYR	NM_000372	c.1036G>T	p.Gly346*	529	2	0	1	Gga/Tga	Pathogenic	stop_gained	chr11:88924585	650.04	snp	tv	0.999427	-1	None	0	None	None	Tyrosinase	None	0	0	1	5.76613e-96
2_low	TYR	NM_000372	c.1037-7T>A		529	2	1	4		Pathogenic/Likely pathogenic	splice_acceptor	chr11:88960983	442.042	snp	tv	1	0.0043	rs61754381	0	not-provided,pathogenic	not_provided|Oculocutaneous_albinism_type_1B|Tyrosinase-negative_oculocutaneous_albinism	None	None	0	0	1	None
2_low	TYR	NM_000372	c.1037-2A>G		529	2	0	1		Pathogenic	splice_acceptor	chr11:88960988	450.05	snp	ts	1	1.50811e-05	rs748901196	0	None	None	None	None	0	0	1	3.34895e-108
2_low	TYR	NM_000372	c.1352A>G	p.Tyr451Cys	529	4	0	1	tAt/tGt	Likely pathogenic	missense	chr11:89018107	734.04	snp	ts	0.999427	0.000352423	rs376823382	0	None	None	Tyrosinase	None	0	1	1	1.89519e-115
2_low	TYRP1	NM_000550	c.1054_1057delACAA	p.Asn353fs	537	5	1	0	acaaac/	.	frameshift	chr9:12702409	1590.97	indel	del	0.999427	0.000352278	rs752724988,rs387906562	1	pathogenic	Oculocutaneous_albinism_type_3	Tyrosinase	None	0	0	1	6.30718e-119
2_low	TYRP1	NM_000550	c.1254C>A	p.Tyr418*	537	6	1	0	taC/taA	.	stop_gained	chr9:12704697	2945.04	snp	tv	0.998854	-1	None	0	None	None	Tyrosinase	None	0	0	1	6.05911e-138
3_syndromic	ATM	NM_000051	c.381delA	p.Val128fs	3056	5	1	0	aca/	Pathogenic/Likely pathogenic	frameshift	chr11:108106444	1930.99	indel	del	0.999427	-1	rs587781831	0	pathogenic	Hereditary_cancer-predisposing_syndrome	None	None	0	0	1	1.77105e-126
3_syndromic	ATM	NM_000051	c.1370_1371insATGCCTTACGGAAGTTGCATTGTGTC	p.Gln466fs	3056	10	0	1	cga/cgATGCCTTACGGAAGTTGCATTGTGTCa	.	frameshift	chr11:108121561	950.97	indel	ins	0.999427	-1	None	0	None	None	None	None	0	0	1	1.02678e-234
3_syndromic	ATM	NM_000051	c.3849delA	p.Thr1284fs	3056	26	0	1	cta/	.	frameshift	chr11:108155054	747.97	indel	del	0.999427	-1	None	0	None	None	None	None	0	0	1	3.43328e-147
3_syndromic	ATM	NM_000051	c.5932G>T	p.Glu1978*	3056	40	1	0	Gaa/Taa	pathogenic	stop_gained	chr11:108183150	2756.08	snp	tv	0.998281	0.000104976	rs587779852	0	pathogenic	Hereditary_cancer-predisposing_syndrome|Ataxia-telangiectasia_syndrome	None	None	0	0	1	1.48825e-79
3_syndromic	ATM	NM_000051	c.6547G>T	p.Glu2183*	3056	45	0	2	Gaa/Taa	.	stop_gained	chr11:108192121	1427.82	snp	tv	0.999427	-1	None	0	None	None	FAT	None	0	0	1	5.94303e-79
3_syndromic	ATM	NM_000051	c.6883G>T	p.Glu2295*	3056	47	0	2	Gaa/Taa	.	stop_gained	chr11:108196859	345.815	snp	tv	0.999427	-1	None	0	None	None	FAT	None	0	0	1	5.16652e-129
3_syndromic	ATM	NM_000051	c.7630-2A>C		3056	51	1	0		Pathogenic	splice_acceptor	chr11:108202603	1108.05	snp	tv	0.999427	3.00652e-05	rs587779866	0	pathogenic	Hereditary_cancer-predisposing_syndrome|Ataxia-telangiectasia_syndrome	None	None	0	0	1	5.03166e-117
3_syndromic	BRCA1	NM_007294	c.5266dupC	p.Gln1756fs	1863	19	1	2	cag/cCag	Pathogenic	frameshift	chr17:41209078	1786.31	indel	ins	1	0.000284687	rs397507247,rs397507246,rs431825413,rs80357906	0	pathogenic,other	Breast-ovarian_cancer,_familial_1|Pancreatic_cancer,_susceptibility_to|Familial_cancer_of_breast|Hereditary_breast_and_ovarian_cancer_syndrome|Hereditary_cancer-predisposing_syndrome	BRCT	None	0	0	1	2.44174e-42
3_syndromic	BRCA1	NM_007294	c.4214delT	p.Ile1405fs	1863	12	1	0	ata/	Pathogenic	frameshift	chr17:41234562	1275.97	indel	del	0.999427	-1	rs273900728	0	pathogenic	Breast-ovarian_cancer,_familial_1	None	None	0	0	1	2.61785e-38
3_syndromic	BRCA1	NM_007294	c.3756_3759delGTCT	p.Ser1253fs	1863	10	0	1	ctgtct/	Pathogenic	frameshift	chr17:41243787	507.97	indel	del	0.999427	0.0224134	rs80357868,rs80357963	0	pathogenic,other	Breast-ovarian_cancer,_familial_1|Familial_cancer_of_breast|Hereditary_cancer-predisposing_syndrome|Hereditary_breast_and_ovarian_cancer_syndrome	None	None	0	0	0	3.09714e-78
3_syndromic	BRCA1	NM_007294	c.2102delA	p.Lys701fs	1863	10	0	1	aag/	.	frameshift	chr17:41245444	1502.64	indel	del	0.999427	-1	None	0	None	None	None	None	0	0	0	1.16396e-156
3_syndromic	BRCA1	NM_007294	c.1687C>T	p.Gln563*	1863	10	1	0	Cag/Tag	Pathogenic	stop_gained	chr17:41245860	2444.04	snp	ts	0.999427	7.51112e-05	rs80356898	0	pathogenic	Breast-ovarian_cancer,_familial_1|Hereditary_breast_and_ovarian_cancer_syndrome|Hereditary_cancer-predisposing_syndrome|Familial_cancer_of_breast	None	None	0	0	1	1.16396e-156
3_syndromic	BRCA1	NM_007294	c.315T>A	p.Tyr105*	1863	6	0	1	taT/taA	.	stop_gained	chr17:41256264	359.04	snp	tv	0.999427	-1	None	0	None	None	None	None	0	0	1	8.42182e-43
3_syndromic	BRCA1	NM_007294	c.115T>C	p.Cys39Arg	1863	3	0	1	Tgt/Cgt	Pathogenic	missense	chr17:41267761	1600.05	snp	ts	0.999427	-1	rs80357164	1	not-provided,pathogenic	Familial_cancer_of_breast|Breast-ovarian_cancer,_familial_1	zf-C3HC4	None	0	0	1	6.23939e-52
3_syndromic	BRCA1	NM_007294	c.68_69delAG	p.Glu23fs	1863	2	1	0	gag/	Pathogenic	frameshift	chr17:41276043	363.01	indel	del	0.998281	0.000421598	rs386833395,rs796856605	0	pathogenic,other	Breast-ovarian_cancer,_familial_1|Pancreatic_cancer_4|Hereditary_breast_and_ovarian_cancer_syndrome|Familial_cancer_of_breast|Hereditary_cancer-predisposing_syndrome	None	None	0	1	1	8.11903e-23
3_syndromic	BRCA2	NM_000059	c.475G>A	p.Val159Met	3418	5	1	0	Gtg/Atg	pathogenic, likely pathogenic	missense	chr13:32900286	3124.11	snp	ts	0.995415	-1	rs80358702	0	not-provided,pathogenic	Familial_cancer_of_breast|Breast-ovarian_cancer,_familial_2	None	None	0	0	1	4.00375e-29
3_syndromic	BRCA2	NM_000059	c.1389_1390delAG	p.Val464fs	3418	10	1	0	acagtg/	Pathogenic	frameshift	chr13:32907002	2592.97	indel	del	0.999427	-1	rs80359283	0	pathogenic	Hereditary_breast_and_ovarian_cancer_syndrome|Breast-ovarian_cancer,_familial_2|Familial_cancer_of_breast	None	None	0	0	0	4.19149e-89
3_syndromic	BRCA2	NM_000059	c.5066_5067insA	p.Trp1692fs	3418	11	0	1	gca/gcAa	.	frameshift	chr13:32913557	235.05	indel	ins	0.995415	1.5328e-05	rs766647221,rs80359480	1	pathogenic	Breast-ovarian_cancer,_familial_2|Hereditary_breast_and_ovarian_cancer_syndrome|Hereditary_cancer-predisposing_syndrome|Familial_cancer_of_breast	BRCA2	None	0	0	1	2.1461e-131
3_syndromic	BRCA2	NM_000059	c.5682C>G	p.Tyr1894*	3418	11	1	0	taC/taG	Pathogenic	stop_gained	chr13:32914173	1812.04	snp	tv	0.999427	0.000116333	rs41293497	0	pathogenic	Breast-ovarian_cancer,_familial_2|Hereditary_breast_and_ovarian_cancer_syndrome|Hereditary_cancer-predisposing_syndrome|Ovarian_cancer|Familial_cancer_of_breast	None	None	0	0	0	2.1461e-131
3_syndromic	BRCA2	NM_000059	c.7007G>A	p.Arg2336His	3418	13	1	0	cGc/cAc	pathogenic	missense	chr13:32921032	2744.14	snp	ts	0.99255	-1	rs28897743	0	uncertain,pathogenic,likely-pathogenic	Breast-ovarian_cancer,_familial_2|Hereditary_breast_and_ovarian_cancer_syndrome|Hereditary_cancer-predisposing_syndrome|Familial_cancer_of_breast|not_provided	None	None	0	0	1	4.19936e-40
3_syndromic	BRCA2	NM_000059	c.7910_7914delCCTTT	p.Phe2638fs	3418	17	0	1	gccttt/	.	frameshift	chr13:32936762	832.98	indel	del	0.999427	-1	rs80359686,rs80359687	0	pathogenic	Breast-ovarian_cancer,_familial_2|Familial_cancer_of_breast|Hereditary_cancer-predisposing_syndrome	None	None	0	0	1	4.91242e-123
3_syndromic	BRCA2	NM_000059	c.8168_8169insTGGG	p.Tyr2726fs	3418	18	1	0	gat/gaTGGGt	.	frameshift	chr13:32937506	4407.05	indel	ins	0.999427	-1	rs397507964	1	not-provided	Familial_cancer_of_breast	None	None	0	0	1	4.93647e-99
3_syndromic	BRCA2	NM_000059	c.9027delT	p.His3010fs	3418	23	0	1	tat/	Pathogenic	frameshift	chr13:32953958	945	indel	del	0.998854	-1	rs80359742	0	not-provided,pathogenic	Familial_cancer_of_breast|Breast-ovarian_cancer,_familial_2	None	None	0	0	1	1.40512e-88
3_syndromic	BRIP1	NM_032043	c.1201_1204dupTGTG	p.Ala402fs	1249	9	0	1	gct/gTGTGct	.	frameshift	chr17:59876595	1102.05	indel	ins	0.999427	-1	rs730881647	0	pathogenic	Hereditary_cancer-predisposing_syndrome	DEAD_2	None	0	0	1	2.55709e-169
3_syndromic	BRIP1	NM_032043	c.608delA	p.Asn203fs	1249	6	0	1	aac/	Pathogenic	frameshift	chr17:59924479	639.98	indel	del	0.999427	-1	None	0	None	None	None	None	0	0	0	6.82804e-30
3_syndromic	BRIP1	NM_032043	c.206-2A>G		1249	3	0	1		Likely pathogenic	splice_acceptor	chr17:59934593	998.04	snp	ts	0.999427	-1	rs786203700	0	likely-pathogenic	Hereditary_cancer-predisposing_syndrome	None	None	0	0	1	2.88642e-34
3_syndromic	CHEK2	NM_007194	c.1100delC	p.Thr367fs	543	11	0	1	act/	Conflicting interpretations of pathogenicity	frameshift	chr22:29091855	168.99	indel	del	0.999427	0.004	rs555607708	1	pathogenic	Hereditary_cancer-predisposing_syndrome|Familial_cancer_of_breast	Pkinase,Pkinase,Pkinase_Tyr	None	0	1	1	4.45476e-99
3_syndromic	CHEK2	NM_007194	c.917G>C	p.Gly306Ala	543	9	1	1	gGg/gCg	Conflicting interpretations of pathogenicity	missense	chr22:29095916	1769.81	snp	tv	0.999427	0.000104966	rs587780192	0	other	Hereditary_cancer-predisposing_syndrome	Pkinase,Pkinase_Tyr,Pkinase_Tyr	None	0	0	1	4.17903e-66
3_syndromic	CHEK2	NM_007194	c.846+4_846+7delAGTA		543	7	1	0		Conflicting interpretations of pathogenicity	splice_donor	chr22:29105985	997.98	indel	del	0.999427	3.88833e-05	rs764884641	0	uncertain	Familial_cancer_of_breast	None	None	0	0	1	7.50536e-39
3_syndromic	CHEK2	NM_007194	c.444+1G>A		543	3	0	1		Pathogenic/Likely pathogenic	splice_donor	chr22:29121229	442.04	snp	ts	0.999427	0.000164868	rs121908698	0	pathogenic	Hereditary_cancer-predisposing_syndrome|Familial_cancer_of_breast	None	None	0	0	1	3.82236e-72
3_syndromic	CHEK2	NM_007194	c.283C>T	p.Arg95*	543	2	0	1	Cga/Tga	Pathogenic	stop_gained	chr22:29130426	1748.04	snp	ts	1	8.66701e-05	rs587781269	0	pathogenic	Hereditary_cancer-predisposing_syndrome	None	None	0	0	1	3.02992e-67
3_syndromic	CHEK2	NM_007194	E9-10del5395	p.M304fs			2	2			CNV
3_syndromic	MSH3	NM_002439	c.2179C>T	p.Arg727*	1137	15	0	1	Cga/Tga	Pathogenic	stop_gained	chr5:80064747	842.05	snp	ts	0.998854	0.000226963	rs376667075	0	None	None	None	None	0	0	1	3.54646e-60
3_syndromic	MSH3	NM_002439	c.2436-1G>A		1137	17	0	2		Likely pathogenic	splice_acceptor	chr5:80083382	591.82	snp	ts	0.998854	5.99359e-05	rs200639359	0	None	None	None	None	0	0	1	2.14891e-80
3_syndromic	MSH3	NM_002439	c.2686G>T	p.Gly896*	1137	20	0	2	Gga/Tga	Pathogenic	stop_gained	chr5:80109432	676.315	snp	tv	0.999427	1.49871e-05	rs777054839	0	None	None	MutS_V	None	0	0	1	2.18534e-102
3_syndromic	NBN	NM_002485	c.1723G>T	p.Glu575*	754	11	1	0	Gaa/Taa	.	stop_gained	chr8:90965593	1348.04	snp	tv	0.999427	-1	rs786201745	0	pathogenic	Hereditary_cancer-predisposing_syndrome	None	None	0	0	1	1.52098e-34
3_syndromic	NBN	NM_002485	c.1126delG	p.Asp376fs	754	10	1	0	gat/	.	frameshift	chr8:90967780	344.98	indel	del	0.999427	-1	None	0	None	None	None	None	0	0	1	3.55589e-24
3_syndromic	NBN	NM_002485	c.657_661delACAAA	p.Lys219fs	754	6	5	4	aaacaaatc/	Pathogenic	frameshift	chr8:90983440	1311.92	indel	del	0.999427	0.000321474	rs587776650	1	pathogenic,other	Microcephaly,_normal_intelligence_and_immunodeficiency|Breast-ovarian_cancer,_familial_1|Hereditary_cancer-predisposing_syndrome	None	None	0	0	1	8.63909e-112
3_syndromic	NF1	NM_000267	c.5438C>G	p.Ser1813*	2839	38	0	1	tCa/tGa	Pathogenic	stop_gained	chr17:29654748	339.04	snp	tv	0.999427	-1	None	0	None	None	None	None	0	0	0	4.49529e-308
3_syndromic	PALB2	NM_024675	c.2161delA	p.Thr721fs	1186	5	0	1	aca/	.	frameshift	chr16:23641312	2220.98	indel	del	0.999427	-1	None	0	None	None	None	None	0	0	0	None
3_syndromic	PALB2	NM_024675	c.509_510delGA	p.Arg170fs	1186	4	0	5	aga/	Pathogenic	frameshift	chr16:23647355	714.822	indel	del	0.999427	0.000104888	rs515726124	1	pathogenic	Familial_cancer_of_breast|Pancreatic_cancer_3|Hereditary_cancer-predisposing_syndrome	None	None	0	0	0	8.49326e-21
3_syndromic	PALB2	NM_024675	c.2T>C	p.Met1?	1186	1	0	1	aTg/aCg	Likely pathogenic	start_lost	chr16:23652476	721.04	snp	ts	0.999427	1.66113e-05	rs756519825	0	None	None	None	None	1	0	1	6.25036e-36
3_syndromic	PMS2	NM_000535	c.1687C>T	p.Arg563*	862	11	0	1	Cga/Tga	.	stop_gained	chr7:6026708	843.04	snp	ts	1	0.000196271	rs587778618	0	not-provided,pathogenic	not_specified|Hereditary_cancer-predisposing_syndrome	None	None	0	1	1	None
3_syndromic	PMS2	NM_000535	c.1273delT	p.Ser425fs	862	11	0	1	tct/	.	frameshift	chr7:6027121	454.97	indel	del	0.999427	-1	None	0	None	None	None	None	0	1	1	3.30421e-25
3_syndromic	PMS2	NM_000535	c.2T>A	p.Met1?	862	1	0	1	aTg/aAg	Pathogenic	start_lost	chr7:6048648	1241.05	snp	tv	0.999427	3.07522e-05	rs587780059	0	pathogenic	Hereditary_cancer-predisposing_syndrome	None	None	1	1	1	1.1078e-09
3_syndromic	POLD1	NM_002691	c.2155-2_2155-1insGAGC		1133	16	0	1		.	splice_acceptor	chr19:50916680	325.97	indel	ins	0.999427	-1	None	0	None	None	None	None	0	0	1	2.10755e-36
3_syndromic	POLD1	NM_002691	c.3302delC	p.Pro1102fs	1133	26	0	1	ccc/	.	frameshift	chr19:50921179	417.98	indel	del	0.999427	0.000293083	rs761614971	0	None	None	None	None	0	0	1	9.13699e-38
3_syndromic	POLE	NM_006231	c.2091dupC	p.Phe699fs	2286	19	0	1	ccc/cccC	Uncertain significance	frameshift	chr12:133245022	608.99	indel	ins	0.998281	9.63948e-05	rs767646338	0	None	None	None	None	0	0	1	2.96231e-155
3_syndromic	POLE	NM_006231	c.1503_1504delTG	p.Cys501fs	2286	15	0	1	tgtgag/	.	frameshift	chr12:133249393	634.98	indel	del	0.999427	7.66213e-05	rs762636894	0	None	None	None	None	0	0	1	3.07704e-168
3_syndromic	RAD51C	NM_058216	c.225T>G	p.Tyr75*	376	2	0	1	taT/taG	.	stop_gained	chr17:56772370	1242.04	snp	tv	0.999427	-1	None	0	None	None	None	None	0	0	1	1.80892e-166
3_syndromic	RAD51C	NM_058216	c.379_380insG	p.Pro127fs	376	2	0	1	cca/cGca	.	frameshift	chr17:56772524	374.98	indel	ins	0.998854	-1	None	0	None	None	Rad51	None	0	0	1	1.80892e-166
3_syndromic	RAD51D	NM_002878	c.345+2T>C		348	4	1	1		.	splice_donor	chr17:33434382	1571.81	snp	ts	1	-1	None	0	None	None	None	None	0	0	1	2.96579e-39
3_syndromic	RB1	NM_000321	c.608-1G>T		928	6	1	0		.	splice_acceptor	chr13:48934151	1527.1	snp	tv	0.995415	-1	None	0	None	None	None	None	0	0	1	5.62481e-130
3_syndromic	RET	NM_020975	c.1832G>A	p.Cys611Tyr	1114	10	0	1	tGc/tAc	Pathogenic	missense	chr10:43609075	887.04	snp	ts	1	-1	rs377767397	0	pathogenic	MEN2A_and_FMTC	None	None	0	0	1	1.73267e-56
3_syndromic	RET	NM_020975	c.2136+2T>G		1114	11	0	1		.	splice_donor	chr10:43610185	518.05	snp	tv	0.998854	-1	None	0	None	None	None	None	0	0	1	3.85153e-134
3_syndromic	SMAD4	NM_005359	c.424+1G>A		552	3	0	1		Pathogenic	splice_donor	chr18:48575230	290.35	snp	ts	0.999427	-1	rs377767386	1	pathogenic	Juvenile_polyposis_syndrome	None	None	0	0	1	5.14786e-206
3_syndromic	TP53	NM_000546	c.537T>A	p.His179Gln	393	5	0	1	caT/caA	Pathogenic/Likely pathogenic	missense	chr17:7578392	298.04	snp	tv	1	-1	None	0	None	None	P53,P53,P53	None	0	0	1	1.53237e-26
3_syndromic	WRN	NM_000553	c.88G>T	p.Glu30*	1432	2	0	1	Gaa/Taa	.	stop_gained	chr8:30916050	283.05	snp	tv	0.999427	-1	None	0	None	None	None	None	0	0	0	1.098e-07
3_syndromic	WRN	NM_000553	c.1105C>T	p.Arg369*	1432	9	1	0	Cga/Tga	.	stop_gained	chr8:30938647	2717.05	snp	ts	0.999427	0.000348837	rs17847577	1	pathogenic	Werner_syndrome	None	None	0	0	0	None
3_syndromic	WRN	NM_000553	c.3028_3031delCAAA	p.Thr1011fs	1432	25	0	1	caaaca/	.	frameshift	chr8:30999004	1302.97	indel	del	0.999427	0.000121153	rs748860208	0	None	None	None	None	0	0	1	4.22294e-36
4_other	ABLIM1	NM_001003407	c.1884+2C>T		718	19	0	1		.	splice_donor	chr10:116200768	455.04	snp	ts	0.999427	-1	None	0	None	None	None	None	0	0	1	None
4_other	APEX1	NM_001641	c.372_373insAAGG	p.Tyr128fs	318	4	0	1	aag/AAGGaag	.	frameshift	chr14:20924951	314.98	indel	ins	0.999427	-1	None	0	None	None	Exo_endo_phos	None	0	0	1	0
4_other	APEX1	NM_001641	c.457C>T	p.Gln153*	318	5	0	1	Cag/Tag	.	stop_gained	chr14:20925166	361.05	snp	ts	0.999427	1.52101e-05	rs770396638	0	None	None	Exo_endo_phos	None	0	0	1	0
4_other	APEX1	NM_001641	c.604C>T	p.Arg202*	318	5	0	1	Cga/Tga	.	stop_gained	chr14:20925313	2386.04	snp	ts	1	-1	None	0	None	None	Exo_endo_phos	None	0	0	1	0
4_other	AURKA	NM_198433	c.1030-1G>T		403	10	0	1		.	splice_acceptor	chr20:54945396	256.04	snp	tv	0.999427	-1	None	0	None	None	None	None	0	0	1	1.09518e-61
4_other	BLM	NM_000057	c.1642C>T	p.Gln548*	1417	7	1	7	Caa/Taa	Pathogenic/Likely pathogenic	stop_gained	chr15:91304244	1355.03	snp	ts	1	0.000316637	rs200389141	1	pathogenic	Hereditary_cancer-predisposing_syndrome|Bloom_syndrome	None	None	0	0	1	1.13966e-240
4_other	CASP10	NM_032977	c.297_298delAG	p.Glu100fs	522	2	0	1	aaagag/	.	frameshift	chr2:202050795	383	indel	del	0.998854	1.51359e-05	rs770473281	0	None	None	DED	None	0	0	1	None
4_other	CASP10	NM_032977	c.684+1G>A		522	5	1	0		.	splice_donor	chr2:202060671	2236.04	snp	ts	0.999427	0.000226963	rs372539994	0	None	None	None	None	0	0	0	None
4_other	CASP10	NM_032977	c.1202_1208delGCCAAGG	p.Cys401fs	522	9	0	1	tgccaaggt/	Uncertain significance	frameshift	chr2:202074070	678.97	indel	del	0.999427	0.00095057	rs747900630	0	None	None	Peptidase_C14,Peptidase_C14	None	0	0	1	2.7267e-20
4_other	CDK10	NM_052988	c.973G>T	p.Glu325*	360	12	0	2	Gag/Tag	.	stop_gained	chr16:89761740	1231.32	snp	tv	0.999427	-1	None	0	None	None	None	None	0	0	1	6.56966e-33
4_other	CDK7	NM_001799	c.478A>T	p.Lys160*	346	7	0	2	Aaa/Taa	.	stop_gained	chr5:68555713	1309.81	snp	tv	0.999427	-1	None	0	None	None	Pkinase_Tyr,Pkinase	None	0	0	1	8.39562e-117
4_other	CDKN1C	NM_000076	c.644_649dupCCCCGG	p.Ala215_Pro216dup	316	1	1	0	gac/gCCCCGGac	.	inframe_insertion	chr11:2906069	5411.53	indel	ins	0.562751	0.000218914	rs772704243	1	pathogenic	Beckwith-Wiedemann_syndrome	None	None	1	0	0	None
4_other	CTLA4	NM_005214	c.75_76insT	p.Leu28fs	223	1	0	1	ttt/Tttt	.	frameshift	chr2:204732739	297.97	indel	ins	0.999427	-1	None	0	None	None	None	None	0	0	1	1.31344e-233
4_other	CYP1A1	NM_000499	c.1371delT	p.Cys457fs	512	7	1	2	tgt/	.	frameshift	chr15:75012996	1861.64	indel	del	0.999427	0.00254422	rs561096394	0	None	None	p450,p450	None	0	0	1	2.32548e-75
4_other	CYP3A5	NM_000777	c.1372delG	p.Val458fs	502	12	1	2	gtc/	.	frameshift	chr7:99247735	1759.64	indel	del	1	0.00230247	rs547253411	0	None	None	p450,p450	None	0	0	1	1.01679e-30
4_other	CYP3A5	NM_000777	c.1012delG	p.Val338fs	502	10	0	1	gtt/	.	frameshift	chr7:99258134	343.98	indel	del	0.999427	-1	None	0	None	None	p450	None	0	0	1	9.27802e-27
4_other	CYP3A5	NM_000777	c.159T>A	p.Tyr53*	502	2	0	1	taT/taA	.	stop_gained	chr7:99273743	574.04	snp	tv	0.999427	-1	None	0	None	None	p450	None	0	0	0	None
4_other	DCAF4	NM_015604	c.434T>G	p.Leu145*	495	6	0	1	tTa/tGa	.	stop_gained	chr14:73409703	1388.04	snp	tv	0.999427	-1	None	0	None	None	None	None	0	0	1	1.27704e-46
4_other	DCAF4	NM_015604	c.1294+1G>A		495	13	1	0		.	splice_donor	chr14:73423208	1459.04	snp	ts	0.999427	0.000116279	rs143960756	0	None	None	None	None	0	0	1	1.11433e-39
4_other	EGF	NM_001963	c.1864C>T	p.Arg622*	1207	13	0	1	Cga/Tga	.	stop_gained	chr4:110897201	497.04	snp	ts	1	0.000259202	rs759896124	0	None	None	Ldl_recept_b	None	0	0	1	1.07947e-124
4_other	EGF	NM_001963	c.2674G>T	p.Glu892*	1207	18	0	1	Gaa/Taa	.	stop_gained	chr4:110909804	1006.04	snp	tv	0.999427	-1	None	0	None	None	EGF_CA	None	0	0	1	8.75044e-17
4_other	EGFR	NM_005228	c.1283G>A	p.Gly428Asp	1210	11	0	4	gGc/gAc	Pathogenic	missense	chr7:55225430	665.405	snp	ts	1	0	rs606231253	1	pathogenic	Inflammatory_skin_and_bowel_disease,_neonatal,_2	Recep_L_domain	None	0	0	1	9.05788e-95
4_other	EGFR	NM_005228	c.2492G>A	p.Arg831His	1210	21	0	1	cGt/cAt	Pathogenic	missense	chr7:55259433	836.04	snp	ts	0.998854	0.000242454	rs150036236	0	None	None	Pkinase,Pkinase,Pkinase_Tyr	None	0	0	1	7.04602e-133
4_other	ERBB4	NM_005235	c.1902_1903dupTT	p.Tyr635fs	1292	16	0	1	tac/tTTac	.	frameshift	chr2:212522520	1820.98	indel	ins	1	-1	None	0	None	None	None	None	0	0	1	5.22424e-263
4_other	ERCC2	NM_000400	c.2150C>G	p.Ala717Gly	760	22	0	1	gCc/gGc	Pathogenic	missense	chr19:45855506	322.04	snp	tv	0.999427	0.000512388	rs144564120	0	not-provided	not_specified	None	None	0	0	1	1.29999e-106
4_other	ERCC2	NM_000400	c.2137G>C	p.Gly713Arg	760	22	0	1	Ggt/Cgt	Pathogenic	missense	chr19:45855519	912.04	snp	tv	0.999427	-1	rs121913022	1	pathogenic	Photosensitive_trichothiodystrophy	None	None	0	0	1	1.29999e-106
4_other	ERCC2	NM_000400	c.1808_1809delAA	p.Lys603fs	760	19	1	0	aaa/	.	frameshift	chr19:45856361	1395.97	indel	del	0.999427	-1	None	0	None	None	None	None	0	0	1	1.30073e-45
4_other	ERCC2	NM_000400	c.1703_1704delTT	p.Phe568fs	760	18	0	3	ttt/	Likely pathogenic	frameshift	chr19:45856552	790.983	indel	del	0.999427	0.000168083	rs587778271	0	not-provided	not_specified	None	None	0	0	1	8.93555e-71
4_other	ERCC2	NM_000400	c.1381C>G	p.Leu461Val	760	15	0	1	Ctg/Gtg	Pathogenic	missense	chr19:45860625	867.04	snp	tv	1	0.0072	rs121913016	1	not-provided,pathogenic	Xeroderma_pigmentosum,_group_D|not_specified|Photosensitive_trichothiodystrophy	None	None	0	0	1	8.04799e-107
4_other	ERCC2	NM_000400	c.1354C>T	p.Gln452*	760	14	0	2	Cag/Tag	.	stop_gained	chr19:45860754	756.815	snp	ts	0.999427	-1	rs199643821	0	None	None	None	None	0	0	1	2.47836e-68
4_other	ERCC3	NM_000122	c.579_580insCA	p.Ile194fs	782	5	0	2	gtg/gtgCA	.	frameshift	chr2:128047341	631.285	indel	ins	1	-1	None	0	None	None	None	None	0	0	1	3.06173e-72
4_other	ERCC3	NM_000122	c.578delT	p.Val193fs	782	5	0	2	gtg/	.	frameshift	chr2:128047342	644.79	indel	del	1	-1	None	0	None	None	None	None	0	0	1	3.06173e-72
4_other	ERCC3	NM_000122	c.325C>T	p.Arg109*	782	3	1	2	Cga/Tga	.	stop_gained	chr2:128050331	1209.67	snp	ts	0.999427	0.000809668	rs34295337	0	None	None	None	None	0	0	1	1.69903e-145
4_other	ERCC3	NM_000122	c.106delG	p.Glu36fs	782	2	0	1	gaa/	.	frameshift	chr2:128051215	1157.98	indel	del	0.999427	-1	None	0	None	None	None	None	0	0	1	1.91029e-88
4_other	ERCC4	NM_005236	c.1426delG	p.Glu476fs	916	8	0	1	gaa/	.	frameshift	chr16:14029213	928.98	indel	del	0.999427	-1	None	0	None	None	None	None	0	0	1	6.1697e-99
4_other	ERCC6	NM_000124	c.653-2A>G		1493	4	1	0		.	splice_acceptor	chr10:50732824	834.04	snp	ts	0.999427	-1	None	0	None	None	None	None	0	0	1	8.34852e-157
4_other	FANCC	NM_000136	c.997-1G>A		558	10	0	1		.	splice_acceptor	chr9:97879672	748.04	snp	ts	1	-1	None	0	None	None	None	None	0	0	1	2.54036e-28
4_other	FANCC	NM_000136	c.844-1G>C		558	8	0	1		Pathogenic/Likely pathogenic	splice_acceptor	chr9:97888863	2952.03	snp	tv	1	1.5083e-05	rs774209201	1	likely-pathogenic	Fanconi_anemia,_complementation_group_C	None	None	0	0	1	1.92818e-33
4_other	FANCC	NM_000136	c.455dupA	p.Asn152fs	558	5	1	0	aat/aaAt	Pathogenic/Likely pathogenic	frameshift	chr9:97934318	546.99	indel	ins	0.998854	4.60886e-05	rs774170058	0	None	None	Fanconi_C	None	0	0	1	1.88669e-155
4_other	FANCL	NM_001114636	c.947dupA	p.Tyr316fs	380	12	0	1	tat/taAt	.	stop_gained	chr2:58388743	722.46	indel	ins	0.998854	-1	rs529201454	0	None	None	None	None	0	0	1	6.06967e-61
4_other	FANCM	NM_020937	c.1972C>T	p.Arg658*	2048	11	0	1	Cga/Tga	Uncertain significance	stop_gained	chr14:45636335	468.04	snp	ts	0.999427	0.001	rs368728266	0	None	None	None	None	0	0	0	None
4_other	FANCM	NM_020937	c.2775_2776delAG	p.Glu926fs	2048	14	0	1	acagag/	.	frameshift	chr14:45644730	1898.01	indel	del	0.997708	-1	None	0	None	None	None	None	0	0	1	7.33941e-84
4_other	FANCM	NM_020937	c.5101C>T	p.Gln1701*	2048	20	1	1	Cag/Tag	Likely pathogenic, risk factor	stop_gained	chr14:45658325	1263.81	snp	ts	0.999427	0.004	rs147021911	0	None	None	None	None	0	0	0	None
4_other	FLCN	NM_144997	c.30delC	p.Cys11fs	579	4	1	0	ttc/	.	frameshift	chr17:17131420	1414.98	indel	del	0.999427	-1	None	0	None	None	None	None	0	0	1	2.05353e-121
4_other	GC	NM_000583	c.1dupA	p.Met1fs	474	1	0	1	atg/aAtg	.	frameshift	chr4:72649733	294.97	indel	ins	0.999427	4.51998e-05	rs773547158	0	None	None	None	None	0	0	1	1.42943e-17
4_other	GNA11	NM_002067	c.136+2T>A		359	1	0	1		.	splice_donor	chr19:3094786	257.7	snp	tv	0.970774	0.00170326	rs760032459	0	None	None	None	None	1	0	0	6.20796e-70
4_other	GSTM3	NM_000849	c.393C>A	p.Tyr131*	225	7	1	0	taC/taA	.	stop_gained	chr1:110280352	1440.04	snp	tv	0.998854	-1	None	0	None	None	GST_C	None	0	0	1	1.58397e-56
4_other	GSTM3	NM_000849	c.125-1G>T		225	3	0	1		.	splice_acceptor	chr1:110282115	478.05	snp	tv	0.999427	-1	None	0	None	None	None	None	0	0	1	6.44166e-41
4_other	IFIH1	NM_022168	c.3000C>G	p.Tyr1000*	1025	16	0	1	taC/taG	.	stop_gained	chr2:163123787	392.05	snp	tv	0.998854	0.000227066	rs151037370	0	None	None	None	None	0	0	1	4.24744e-67
4_other	IFIH1	NM_022168	c.2465G>A	p.Arg822Gln	1025	13	0	1	cGa/cAa	Pathogenic	missense	chr2:163128886	574.04	snp	ts	1	0.000116279	rs376048533	1	pathogenic	Singleton-Merten_syndrome	Helicase_C	None	0	0	1	4.85935e-71
4_other	IFIH1	NM_022168	c.2464C>T	p.Arg822*	1025	13	1	2	Cga/Tga	.	stop_gained	chr2:163128887	1104	snp	ts	1	6.07183e-05	rs747926684	0	None	None	Helicase_C	None	0	0	1	4.85935e-71
4_other	IFIH1	NM_022168	c.2182C>T	p.Arg728*	1025	11	0	2	Cga/Tga	.	stop_gained	chr2:163133318	1129.81	snp	ts	1	0.000288351	rs201193151	0	None	None	None	None	0	0	1	3.4941e-92
4_other	IFIH1	NM_022168	c.688C>T	p.Gln230*	1025	3	1	0	Cag/Tag	Uncertain significance	stop_gained	chr2:163163299	2749.04	snp	ts	0.999427	5.99952e-05	rs771251917	0	None	None	None	None	0	0	0	None
4_other	IL10	NM_000572	c.437_438delTT	p.Phe146fs	178	4	0	1	ttt/	.	frameshift	chr1:206943178	636.88	indel	del	0.512894	-1	None	0	None	None	IL10	None	0	0	1	None
4_other	ING4	NM_016162	c.183dupA	p.Leu62fs	249	3	0	2	aaa/aaaA	.	frameshift	chr12:6762487	217.285	indel	ins	0.999427	-1	None	0	None	None	None	None	0	0	1	1.53419e-187
4_other	KAT6A	NM_006766	c.1138G>T	p.Glu380*	2004	7	1	1	Gaa/Taa	.	stop_gained	chr8:41834750	1534.31	snp	tv	1	0.0008	rs201370796	0	None	None	None	None	0	0	1	3.31177997797e-316
4_other	MLH1	NM_000249	c.381-1G>C		756	4	0	1		Likely pathogenic	splice_acceptor	chr3:37048480	385.06	snp	tv	0.998854	-1	None	0	None	None	None	None	0	0	1	2.01799e-76
4_other	MLH3	NM_001040108	c.2115_2118delAACA	p.Thr706fs	1453	2	0	1	caaaca/	.	frameshift	chr14:75514239	3412.97	indel	del	0.999427	1.49858e-05	rs759727553	0	None	None	None	None	0	0	1	1.76355e-157
4_other	MMP1	NM_002421	c.1389G>A	p.Trp463*	469	10	1	0	tgG/tgA	.	stop_gained	chr11:102661163	918.05	snp	ts	0.998854	0.001	rs117105447	0	None	None	Hemopexin	None	0	0	1	8.50918e-49
4_other	MMP1	NM_002421	c.1054C>T	p.Gln352*	469	8	0	1	Cag/Tag	.	stop_gained	chr11:102662205	1372.04	snp	ts	0.999427	0.001	rs538356871	0	None	None	Hemopexin	None	0	0	1	None
4_other	MMP1	NM_002421	c.874G>T	p.Gly292*	469	6	0	1	Gga/Tga	.	stop_gained	chr11:102665929	801.04	snp	tv	1	0.000116306	rs370904125	0	None	None	Hemopexin	None	0	0	1	5.03186e-27
4_other	MMP1	NM_002421	c.27delG	p.Leu10fs	469	1	0	2	ctg/	.	frameshift	chr11:102668795	487.795	indel	del	0.999427	6.22432e-05	rs777199890	0	None	None	None	None	0	0	1	2.37411e-12
4_other	MUTYH	NM_001128425	c.1187G>A	p.Gly396Asp	549	13	2	6	gGt/gAt	Pathogenic/Likely pathogenic	missense	chr1:45797227	1295.4	snp	ts	0.999427	0.0089	rs36053993	1	not-provided,pathogenic	MYH-associated_polyposis|Endometrial_carcinoma|not_provided|Hereditary_cancer-predisposing_syndrome|not_specified|Carcinoma_of_colon	NUDIX	None	0	0	1	2.62242e-154
4_other	MUTYH	NM_001128425	c.1147delC	p.Ala385fs	549	12	1	1	ctt/	Pathogenic/Likely pathogenic	frameshift	chr1:45797370	986.285	indel	del	0.999427	0.00121212	rs587778536	1	not-provided,pathogenic	not_specified|Carcinoma_of_colon|Hereditary_cancer-predisposing_syndrome|MYH-associated_polyposis	NUDIX	None	0	0	1	2.62242e-154
4_other	MUTYH	NM_001128425	c.536A>G	p.Tyr179Cys	549	7	2	2	tAc/tGc	Pathogenic/Likely pathogenic	missense	chr1:45798474	1084.9	snp	ts	0.999427	0.00302326	rs34612342	1	not-provided,pathogenic	MYH-associated_polyposis|Endometrial_carcinoma|not_provided|Hereditary_cancer-predisposing_syndrome|not_specified|Carcinoma_of_colon	HhH-GPD	None	0	0	1	2.62242e-154
4_other	MYH7B	NM_020884	c.1659G>A	p.Trp553*	1983	19	0	1	tgG/tgA	.	stop_gained	chr20:33576010	1349.04	snp	ts	0.999427	-1	None	0	None	None	Myosin_head	None	0	0	1	2.04255e-66
4_other	MYH7B	NM_020884	c.3495delG	p.Glu1166fs	1983	32	0	1	gag/	.	frameshift	chr20:33585063	506.98	indel	del	0.999427	-1	None	0	None	None	Myosin_tail_1	None	1	0	1	2.64399e-124
4_other	MYH7B	NM_020884	c.4207C>T	p.Gln1403*	1983	35	0	1	Cag/Tag	.	stop_gained	chr20:33586608	1066.04	snp	ts	0.999427	1.55231e-05	rs757697240	0	None	None	Myosin_tail_1	None	0	0	1	2.26137e-147
4_other	MYH7B	NM_020884	c.4667-1_4668delGAG	p.Glu1556fs	1983	37	0	1	gag/	.	splice_acceptor	chr20:33587371	237.97	indel	del	0.999427	0.000246063	rs756034459	0	None	None	Myosin_tail_1	None	0	0	1	2.26137e-147
4_other	MYH7B	NM_020884	c.4732_4733insC	p.Lys1579fs	1983	37	1	0	acc/aCcc	.	frameshift	chr20:33587438	2154.97	indel	ins	0.999427	-1	None	0	None	None	Myosin_tail_1	None	0	0	1	2.26137e-147
4_other	NFKBIE	NM_004556	c.165_169dupAGGGG	p.Ala57fs	500	1	1	0	gcg/gAGGGGcg	.	frameshift	chr6:44233330	1454.51	indel	ins	0.995415	0.000135318	rs28362182	0	None	None	None	None	1	0	1	None
4_other	NFKBIE	NM_004556	c.137delT	p.Ile46fs	500	1	1	1	atc/	.	frameshift	chr6:44233362	1282.31	indel	del	0.999427	0.00181736	rs748853913	0	None	None	None	None	1	0	1	None
4_other	NOD2	NM_022162	c.2061G>A	p.Trp687*	1040	4	0	1	tgG/tgA	.	stop_gained	chr16:50745882	1014.04	snp	ts	1	1.52648e-05	rs772247744	0	None	None	None	None	0	0	1	3.92676e-248
4_other	NOD2	NM_022162	c.2883-2A>G		1040	9	0	1		.	splice_acceptor	chr16:50759397	1606.04	snp	ts	0.999427	-1	rs564226539	0	None	None	None	None	0	0	1	5.64732e-37
4_other	PMS1	NM_000534	c.743_744insT	p.Thr250fs	932	7	0	1	tct/tcTt	.	frameshift	chr2:190717423	191	indel	ins	0.999427	-1	None	0	None	None	DNA_mis_repair	None	0	0	1	1.23777e-80
4_other	PMS1	NM_000534	c.1009_1010insA	p.Tyr337fs	932	9	0	1	tat/tAat	.	stop_gained	chr2:190719006	1032.07	indel	ins	0.991977	-1	None	0	None	None	DNA_mis_repair	None	0	0	1	9.22163992496e-317
4_other	POLH	NM_006502	c.884+1_884+4delGTAA		713	7	1	0		.	splice_donor	chr6:43571747	2004.98	indel	del	0.999427	-1	None	0	None	None	IMS	None	0	0	1	5.18134e-80
4_other	POLH	NM_006502	c.1766A>C	p.Lys589Thr	713	11	0	1	aAa/aCa	Pathogenic	missense	chr6:43581917	751.04	snp	tv	0.999427	0.000346661	rs121908565	1	pathogenic	Xeroderma_pigmentosum,_variant_type	None	None	0	0	0	2.96785e-75
4_other	POMC	NM_000939	c.251G>A	p.Trp84*	267	4	0	1	tGg/tAg	.	stop_gained	chr2:25384502	317.38	snp	ts	0.993696	0.000176991	rs781244602	0	None	None	None	None	1	0	1	3.96807e-175
4_other	PRF1	NM_001083116	c.786_801delCCAGGTCAACATAGGC	p.Gln263fs	555	3	0	1	gcccaggtcaacataggc/	.	frameshift	chr10:72358674	1318.97	indel	del	1	-1	None	0	None	None	MACPF	None	0	0	1	5.95441e-113
4_other	PRF1	NM_001083116	c.490C>T	p.Gln164*	555	2	0	1	Cag/Tag	.	stop_gained	chr10:72360168	246.04	snp	ts	0.999427	-1	None	0	None	None	None	None	0	0	1	2.28384e-13
4_other	PRF1	NM_001083116	c.386G>A	p.Trp129*	555	2	1	0	tGg/tAg	.	stop_gained	chr10:72360272	1259.04	snp	ts	1	-1	None	0	None	None	None	None	1	0	1	5.75504e-10
4_other	RECQL	NM_002907	c.1859C>G	p.Ser620*	649	15	1	1	tCa/tGa	Uncertain significance	stop_gained	chr12:21623218	539.855	snp	tv	0.998854	0.00195675	rs142038240	0	None	None	None	None	0	1	1	4.61236e-16
4_other	RECQL	NM_002907	c.1798-2delA		649	14	0	2		.	splice_acceptor	chr12:21623280	1248.87	indel	del	0.910602	-1	None	0	None	None	None	None	0	1	1	None
4_other	RECQL	NM_002907	c.1765C>T	p.Gln589*	649	14	0	1	Caa/Taa	.	stop_gained	chr12:21623934	936.06	snp	ts	0.999427	-1	None	0	None	None	None	None	0	1	1	1.11774e-64
4_other	RECQL4	NM_004260	c.2161C>T	p.Arg721*	1208	13	1	0	Cga/Tga	Pathogenic	stop_gained	chr8:145738993	2994.05	snp	ts	0.999427	0.000122214	rs746691436	0	None	None	None	None	1	0	1	3.55323e-15
4_other	RECQL4	NM_004260	c.1089C>G	p.Tyr363*	1208	5	0	1	taC/taG	.	stop_gained	chr8:145741413	1881.04	snp	tv	0.999427	-1	None	0	None	None	None	None	0	0	1	2.07813e-18
4_other	RECQL4	NM_004260	c.1048_1049delAG	p.Arg350fs	1208	5	0	3	agg/	Pathogenic	frameshift	chr8:145741452	972.977	indel	del	0.999427	0.00015276	rs746636748	1	pathogenic	Rothmund-Thomson_syndrome	None	None	0	0	1	None
4_other	SBDS	NM_016038	c.184A>T	p.Lys62*	250	2	0	2	Aaa/Taa	Pathogenic/Likely pathogenic	stop_gained	chr7:66459272	754.315	snp	tv	0.999427	0.0014	rs120074160	0	None	None	SBDS	None	0	1	1	1.23052e-123
4_other	SBDS	NM_016038	c.107delT	p.Val36fs	250	1	0	1	gtc/	.	frameshift	chr7:66460296	206.99	indel	del	0.998854	-1	None	0	None	None	SBDS	None	1	1	1	1.61483e-109
4_other	SH2B3	NM_005475	c.78G>A	p.Trp26*	575	2	0	1	tgG/tgA	.	stop_gained	chr12:111856026	802.12	snp	ts	0.990831	-1	None	0	None	None	None	None	1	0	0	2.41055e-65
4_other	SLX4	NM_032444	c.5242C>T	p.Gln1748*	1834	15	1	1	Cag/Tag	.	stop_gained	chr16:3632605	672.315	snp	ts	0.999427	9.0876e-05	rs776789371	0	None	None	None	None	0	0	1	1.76933e-52
4_other	SLX4	NM_032444	c.2384C>G	p.Ser795*	1834	12	1	0	tCa/tGa	.	stop_gained	chr16:3641254	1582.04	snp	tv	1	-1	None	0	None	None	None	None	0	0	1	None
4_other	TACC1	NM_006283	c.947C>A	p.Ser316*	805	3	0	1	tCa/tAa	.	stop_gained	chr8:38677708	1535.04	snp	tv	0.999427	-1	None	0	None	None	None	None	0	0	1	1.10343e-51
4_other	TRPM1	NM_002420	c.3695_3696delAA	p.Asn1233fs	1642	27	0	2	aat/	.	frameshift	chr15:31295137	1568.8	indel	del	0.998854	1.50848e-05	rs754615589	0	None	None	None	None	0	0	1	1.32193e-127
4_other	TRPM1	NM_002420	c.701_702insGCGAAGG	p.Ile234fs	1642	6	0	2	atc/atGCGAAGGc	.	frameshift	chr15:31358300	508.785	indel	ins	1	-1	None	0	None	None	None	None	0	0	1	7.80184e-114
4_other	TRPM1	NM_002420	c.696dupG	p.His233fs	1642	6	0	2	aag/aagG	.	frameshift	chr15:31358305	525.785	indel	ins	1	-1	None	0	None	None	None	None	0	0	1	7.80184e-114
4_other	TRPM1	NM_002420	E2-7del				3	0			CNV
4_other	TSC1	NM_000368	c.3277C>T	p.Arg1093*	1164	23	0	1	Cga/Tga	.	stop_gained	chr9:135771839	1327.04	snp	ts	1	-1	None	0	None	None	None	None	0	0	1	2.86833e-222
4_other	XAB2	NM_020196	c.958G>T	p.Glu320*	855	7	0	1	Gag/Tag	.	stop_gained	chr19:7689195	293.04	snp	tv	0.999427	-1	None	0	None	None	None	None	0	0	1	4.82338e-49
4_other	XPA	NM_000380	c.772_785delCGTAAGACTTGTAC	p.Arg258fs	273	6	0	1	cgtaagacttgtact/	Pathogenic/Likely pathogenic	frameshift	chr9:100437756	1042.97	indel	del	0.999427	4.50261e-05	rs778543124	0	None	None	None	None	0	0	1	2.49905e-74
4_other	XPC	NM_004628	c.1001C>A	p.Pro334His	940	9	0	5	cCt/cAt	Pathogenic	missense	chr3:14200381	629.636	snp	tv	0.999427	0.0267857	rs74737358	1	not-provided,pathogenic	Xeroderma_pigmentosum,_group_C|not_specified	None	None	0	0	1	6.62389e-10
4_other	XPC	NM_004628	c.658C>T	p.Arg220*	940	6	0	1	Cga/Tga	.	stop_gained	chr3:14207048	670.04	snp	ts	0.999427	7.48391e-05	rs745679643	0	None	None	None	None	0	0	1	2.0871e-37
4_other	XPC	NM_004628	c.622-2A>G		940	5	1	0		Likely pathogenic	splice_acceptor	chr3:14207086	1480.04	snp	ts	0.999427	-1	None	0	None	None	None	None	0	0	1	2.0871e-37
4_other	XRCC1	NM_006297	c.1426+1G>A		633	12	0	1		.	splice_donor	chr19:44050745	1312.04	snp	ts	0.999427	-1	None	0	None	None	None	None	0	0	1	7.11412e-39
4_other	XRCC1	NM_006297	c.1114C>T	p.Gln372*	633	10	0	1	Cag/Tag	.	stop_gained	chr19:44055807	878.04	snp	ts	1	0.000232558	rs376615629	0	None	None	BRCT	None	0	0	1	5.0094e-88
4_other	XRCC1	NM_006297	c.928C>T	p.Arg310*	633	9	0	2	Cga/Tga	.	stop_gained	chr19:44056322	695.825	snp	ts	0.999427	0.000116279	rs375143036	0	None	None	None	None	0	0	1	None
4_other	XRCC3	NM_005432	c.990C>A	p.Tyr330*	346	10	0	1	taC/taA	.	stop_gained	chr14:104165185	1051.05	snp	tv	0.999427	-1	None	0	None	None	None	None	1	0	1	2.02125e-15
4_other	XRCC3	NM_005432	c.208C>T	p.Gln70*	346	6	0	1	Cag/Tag	.	stop_gained	chr14:104173537	1291.04	snp	ts	1	-1	None	0	None	None	Rad51	None	0	0	1	None

## Sheet: TabS4
Supplementary Table S4. Frequency of pathogenic/likely pathogenic germline mutations in 89 out of 217 analyzed genes identified in 246 high-risk melanoma patients or in 1479 population-matched controls.
MM gene risk	Gene	Dominant function of the gene product	Patients	Controls	OR (95%CI); p
			N (%)	N (%)
high-mid risk	CDKN2A	Cell cycle	6 (2.3)	0 (0)	n.d.; 1.2×10-5
high-mid risk	POT1	Telomere	2 (0.8)	0 (0)	n.d.; 0.02
high-mid risk	ACD	Telomere	1 (0.4)	1 (0.1)	5.6 (0.07 - 439.8); 0.3
low-risk	OCA2	Metabolism	6 (2.3)	8 (0.5)	4.3 (1.2 - 14.2); 0.01
low-risk	TYRP1	Metabolism	2 (0.8)	0 (0)	n.d.; 0.02
low-risk	SLC45A2	Metabolism	2 (0.8)	1 (0.1)	11.3 (0.6 - 663.0); 0.06
low-risk	TYR	Metabolism	2 (0.8)	10 (0.7)	1.1 (0.1 - 5.3); 0.7
low-risk	TINF2	Telomere	1 (0.4)	1 (0.1)	5.6 (0.07 - 439.8); 0.3
low-risk	CASP8	Apoptosis	0 (0)	1 (0.1)	0 (0 - 217.7); 1
low-risk	CLPTM1L	Apoptosis	0 (0)	1 (0.1)	0 (0 - 217.7); 1
low-risk	FTO	DNA repair	0 (0)	1 (0.1)	0 (0 - 217.7); 1
low-risk	HERC2	DNA repair	0 (0)	1 (0.1)	0 (0 - 217.7); 1
low-risk	MTAP	Metabolism	0 (0)	2 (0.1)	0 (0 - 29.9); 1
low-risk	SLC24A4	Signaling	0 (0)	2 (0.1)	0 (0 - 29.9); 1
low-risk	PLA2G6	Metabolism	0 (0)	3 (0.2)	0 (0 - 13.6); 1
low-risk	MC1R	Signaling	0 (0)	4 (0.3)	0 (0 - 8.5); 1
ca syndrome gene	NBN	DNA repair	7 (2.7)	4 (0.3)	10.0 (2.5 - 47.0); 3.2×10-4
ca syndrome gene	BRCA2	DNA repair	5 (1.9)	3 (0.2)	9.5 (1.8 - 61.4); 0.003
ca syndrome gene	BRCA1	DNA repair	4 (1.5)	6 (0.4)	3.8 (0.8 - 16.0); 0.051
ca syndrome gene	CHEK2	DNA repair	4 (1.5)	6 (0.4)	3.8 (0.8 - 16.0); 0.051
ca syndrome gene	ATM	DNA repair	3 (1.1)	6 (0.4)	2.8 (0.5 - 13.3); 0.1
ca syndrome gene	RB1	Cell cycle	1 (0.4)	0 (0)	n.d.; 0.2
ca syndrome gene	RAD51D	DNA repair	1 (0.4)	1 (0.1)	5.6 (0.07 - 439.8); 0.3
ca syndrome gene	WRN	DNA repair	1 (0.4)	2 (0.1)	2.8 (0.05 - 54.0); 0.4
ca syndrome gene	NF1	Signaling	0 (0)	1 (0.1)	0 (0 - 217.7); 1
ca syndrome gene	SMAD4	Signaling	0 (0)	1 (0.1)	0 (0 - 217.7); 1
ca syndrome gene	TP53	Cell cycle	0 (0)	1 (0.1)	0 (0 - 217.7); 1
ca syndrome gene	POLD1	DNA repair	0 (0)	2 (0.1)	0 (0 - 29.9); 1
ca syndrome gene	POLE	DNA repair	0 (0)	2 (0.1)	0 (0 - 29.9); 1
ca syndrome gene	RAD51C	DNA repair	0 (0)	2 (0.1)	0 (0 - 29.9); 1
ca syndrome gene	RET	Signaling	0 (0)	2 (0.1)	0 (0 - 29.9); 1
ca syndrome gene	BRIP1	DNA repair	0 (0)	3 (0.2)	0 (0 - 13.6); 1
ca syndrome gene	PMS2	DNA repair	0 (0)	3 (0.2)	0 (0 - 13.6); 1
ca syndrome gene	MSH3	DNA repair	0 (0)	5 (0.3)	0 (0 - 6.1); 1
ca syndrome gene	PALB2	DNA repair	0 (0)	7 (0.5)	0 (0 - 3.9); 0.6
unknown risk	MUTYH	DNA repair	5 (1.9)	9 (0.6)	3.2 (0.8 - 10.6); 0.05
unknown risk	TRPM1	Signaling	3 (1.1)	6 (0.4)	2.8 (0.5 - 13.3); 0.1
unknown risk	NFKBIE	Transcription	2 (0.8)	1 (0.1)	11.3 (0.6 - 663); 0.06
unknown risk	SLX4	DNA repair	2 (0.8)	1 (0.1)	11.3 (0.6 - 663); 0.06
unknown risk	IFIH1	Immunity	2 (0.8)	6 (0.4)	1.9 (0.2 - 10.5); 0.4
unknown risk	FLCN	Signaling	1 (0.4)	0 (0)	n.d.; 0.2
unknown risk	CDKN1C	Cell cycle	1 (0.4)	0 (0)	n.d.; 0.2
unknown risk	ERCC6	DNA repair	1 (0.4)	0 (0)	n.d.; 0.2
unknown risk	DCAF4	Signaling	1 (0.4)	1 (0.1)	5.6 (0.07 - 439.8); 0.3
unknown risk	GSTM3	Metabolism	1 (0.4)	1 (0.1)	5.6 (0.07 - 439.8); 0.3
unknown risk	KAT6A	Histone modification	1 (0.4)	1 (0.1)	5.6 (0.07 - 439.8); 0.3
unknown risk	POLH	DNA repair	1 (0.4)	1 (0.1)	5.6 (0.07 - 439.8); 0.3
unknown risk	FANCC	DNA repair	1 (0.4)	2 (0.1)	2.8 (0.05 - 54.0); 0.4
unknown risk	CASP10	Apoptosis	1 (0.4)	2 (0.1)	2.8 (0.05 - 54); 0.4
unknown risk	CYP1A1	Metabolism	1 (0.4)	2 (0.1)	2.8 (0.05 - 54); 0.4
unknown risk	PRF1	Apoptosis	1 (0.4)	2 (0.1)	2.8 (0.05 - 54); 0.4
unknown risk	FANCM	DNA repair	1 (0.4)	3 (0.2)	1.9 (0.04 - 23.4); 0.5
unknown risk	CYP3A5	Metabolism	1 (0.4)	4 (0.3)	1.4 (0.03 - 14.2); 0.6
unknown risk	MMP1	Other	1 (0.4)	4 (0.3)	1.4 (0.03 - 14.2); 0.6
unknown risk	MYH7B	Other	1 (0.4)	4 (0.3)	1.4 (0.03 - 14.2); 0.6
unknown risk	RECQL	DNA repair	1 (0.4)	4 (0.3)	1.4 (0.03 - 14.2); 0.6
unknown risk	RECQL4	DNA repair	1 (0.4)	4 (0.3)	1.4 (0.03 - 14.2); 0.6
unknown risk	XPC	DNA repair	1 (0.4)	6 (0.4)	0.9 (0.02 - 7.7); 1
unknown risk	BLM	DNA repair	1 (0.4)	7 (0.5)	0.8 (0.02 - 6.3); 1
unknown risk	ERCC3	DNA repair	1 (0.4)	7 (0.5)	0.8 (0.02 - 6.3); 1
unknown risk	ERCC2	DNA repair	1 (0.4)	8 (0.5)	0.7 (0.02 - 5.3); 1
unknown risk	ERCC4	DNA repair	0 (0)	1 (0.1)	0 (0 - 217.7); 1
unknown risk	GNA11	Signaling	0 (0)	1 (0.1)	0 (0 - 217.7); 1
unknown risk	MLH1	DNA repair	0 (0)	1 (0.1)	0 (0 - 217.7); 1
unknown risk	MLH3	DNA repair	0 (0)	1 (0.1)	0 (0 - 217.7); 1
unknown risk	TSC1	Signaling	0 (0)	1 (0.1)	0 (0 - 217.7); 1
unknown risk	XPA	DNA repair	0 (0)	1 (0.1)	0 (0 - 217.7); 1
unknown risk	ABLIM1	Other	0 (0)	1 (0.1)	0 (0 - 217.7); 1
unknown risk	AURKA	Cell cycle	0 (0)	1 (0.1)	0 (0 - 217.7); 1
unknown risk	CTLA4	Immunity	0 (0)	1 (0.1)	0 (0 - 217.7); 1
unknown risk	ERBB4	Signaling	0 (0)	1 (0.1)	0 (0 - 217.7); 1
unknown risk	FANCL	DNA repair	0 (0)	1 (0.1)	0 (0 - 217.7); 1
unknown risk	GC	Signaling	0 (0)	1 (0.1)	0 (0 - 217.7); 1
unknown risk	IL10	Immunity	0 (0)	1 (0.1)	0 (0 - 217.7); 1
unknown risk	POMC	Signaling	0 (0)	1 (0.1)	0 (0 - 217.7); 1
unknown risk	SH2B3	Immunity	0 (0)	1 (0.1)	0 (0 - 217.7); 1
unknown risk	TACC1	Cell cycle	0 (0)	1 (0.1)	0 (0 - 217.7); 1
unknown risk	XAB2	DNA repair	0 (0)	1 (0.1)	0 (0 - 217.7); 1
unknown risk	CDK10	Cell cycle	0 (0)	2 (0.1)	0 (0 - 29.9); 1
unknown risk	CDK7	Cell cycle	0 (0)	2 (0.1)	0 (0 - 29.9); 1
unknown risk	EGF	Signaling	0 (0)	2 (0.1)	0 (0 - 29.9); 1
unknown risk	ING4	Histone modification	0 (0)	2 (0.1)	0 (0 - 29.9); 1
unknown risk	NOD2	Immunity	0 (0)	2 (0.1)	0 (0 - 29.9); 1
unknown risk	PMS1	DNA repair	0 (0)	2 (0.1)	0 (0 - 29.9); 1
unknown risk	XRCC3	DNA repair	0 (0)	2 (0.1)	0 (0 - 29.9); 1
unknown risk	APEX1	DNA repair	0 (0)	3 (0.2)	0 (0 - 13.6); 1
unknown risk	SBDS	Other	0 (0)	3 (0.2)	0 (0 - 13.6); 1
unknown risk	XRCC1	DNA repair	0 (0)	4 (0.3)	0 (0 - 8.5); 1
unknown risk	EGFR	Signaling	0 (0)	5 (0.3)	0 (0 - 6.1); 1

## Sheet: TabS5
Supplementary Table S5. Found germline P/LP variants in genes with unknown association to familial melanoma.
Gender	Gene: coding sequence (protein) change	Melanoma site (age)	Other cancer in proband (age)	Family cancer history: Tumor type (N)		Abbreviations:
M	BLM: c.1642C>T (p.Q548*)	trunk (28)	Mel (41,43)	negative		BT	brain tumor
F	CASP10: c.684+1G>A (p.?)	lower extrem. (60)	UtC (67)	CRC (1), HCC (1), Mel (1), PaC (1), PrC (1), TsC (1)		CC	cervix cancer
F	CDKN1C: c.644_649dup6 (p.A215_P216dup)	trunk (37)	Mel (45)	Mel (1), PrC (1), RC(2), SC (1)		CRC	colorectal cancer
F	CYP1A1: c.1371delT (p.C457*)	upper extrem. (40)		Mel (1), OC (1), PC (1)		EC	esophageal cancer
F	CYP3A5: c.1372delG (p.V458Sfs*17)	lower extrem. (38)	HL	UrC (1)		ENT	ear, nose, throat cancers
M	DCAF4: c.1294+1G>A (splicing)	n.a. (40)		Mel (1), PrC (1)		GbC	gallbladder cancer
F	ERCC2: c.1808_1809delAA (p.K603Sfs*45)	n.a. (18)		BC (1), BT (1), ENT_cancer (1)		GC	gastric cancer
F	ERCC3: c.325C>T (p.R109*)	trunk (21)		negative		HCC	hepatocellular cancer
M	ERCC6: c.653-2A>G (p.?)	n.a. (59)	PaC (67);C61 (55)	n.a.		LC	lung cancer
F	FANCM: c.5101C>T (p.Q1701*)	trunk (36)		BC (1), GC (2), LxC (1), SgC (1)		LxC	laryngeal tumor
F	FLCN: c.30delC (p.C11Afs*44)	trunk (16)		negative		Mel	melanoma
F	IFIH1: c.688C>T (p.Q230*)	upper extrem. (49)	BC (53,53);UtC (72)	BC (1), Mel (1)		n.a.	not available
F	MMP1: c.1389G>A (p.W463*)	trunk (34)		CRC (4)		OC	ovarian cancer
F	MUTYH: c.536A>G (p.Tyr179Cys)	n.a. (30)	BC (29)	BT (1)		PaC	pancreatic cancer
F	MUTYH: c.536A>G (p.Y179C)	upper extrem. (58)		CRC (3) TC (1)		PrC	prostate cancer
F	MUTYH: c.1147delC (p.Ala385Pfs*23)	n.a. (41)	BC (43)	BC (1), OC (1 )		RC	renal cancer
F	MUTYH c.1187G>A (p.G396D)	n.a. (46)	Ly (39); BC (47); SkC (49)	Mel (1), LC (1)		SC	skin cancer
F	MYH7B: c.4733insC (p.K1579Qfs*10)	upper extrem. (29)		CC (1), LxC (1)		SGC	salivary gland cancer
F	NFKBIE: c.137delT (p.I46Tfs*3)	trunk (42)	BC (42); CRC (53)	BC (1)		TC	thyroid cancer
M	POLH: c.884+1_884+4del4 (splicing)	trunk (33)	Mel (35); SkC (29)	LC (1)		TsC	testicular cancer
M	PRF1: c.386G>A (p.W129*)	lower extrem. (41)		PC (1), LC (1)		UrC	urinary cancer
F	RECQL: c.1859C>G (p.S620*)	upper extrem. (17)		BC (1), CRC (1), TC (1), unknown (1)		UtC	uterine cancer
F	RECQL4: c.2161C>T (p.R721*)	head (38)	Mel (37)	EC (1)
F	SLX4: c.2384C>G (p.S795*)	upper extrem. (26)		negative
M	SLX4: c.5242C>T (p.Q1748*)	trunk (33)		CRC (1), osteosarcoma (1), PrC (1),
F	XPC: c.622-2A>G (p.?)	head (30)		PC (3)
F	TRPM1: XXXX(p.?)	trunk (41)	BC (45)	BC (1), mesothelioma (1), SC (2)
F	TRPM1: XXXX(p.?)	trunk (58)	BC (62,62)	BC (1), LC (1)
